# Supplementary material for: Expression profiling of tomato pre-abscission pedicels provides insights into abscission zone properties including competence to respond to abscission signals
Source: BMC Plant Biol. 2013 Mar 9;13:40. doi: 10.1186/1471-2229-13-40 (PMC3600680; doi:10.1186/1471-2229-13-40)
Supplement: Additional file 1 — Genes up-regulated in AZ compared with Prox. [file 1471-2229-13-40-S1.xlsx]

## Sheet: Additional file 1
Additional file 1 Genes up-regulated in AZ compared with Prox
		Arabidopsis homologue				AZ > Prox
Probe ID	Gene name/ EST accession No.	AGI gene ID	Score	E-value	Annotation	Fold change (LOG2)	p-value
A_96_P012556	TAPG4 U70481	AT3G59850	477	1e-135	polygalacturonase, putative / pectinase, putative | chr3:22109343-22111566 REVERSE	8.74777	0.0160118
A_96_P013906	LeWUS AJ538329	AT2G17950	149	3e-36	WUS, PGA6, WUS1 | WUS (WUSCHEL); DNA binding / protein binding / transcription factor/ transcription regulator | chr2:7809100-7810671 REVERSE	8.48245	0.00153602
A_96_P055081	AI483528	no hits found				7.36593	0.00322258
A_96_P240288	SlERF52 AK327476	AT5G25190	162	2e-40	ethylene-responsive element-binding protein, putative | chr5:8707007-8707655 REVERSE	7.29327	< 0.001
A_96_P195359	TM29 BG734619	AT5G15800	82	1e-16	SEP1, AGL2 | SEP1 (SEPALLATA1); DNA binding / transcription factor | chr5:5151594-5153767 REVERSE	6.40624	0.00810716
A_96_P014406	AY098738	AT5G15800	285	3e-77	SEP1, AGL2 | SEP1 (SEPALLATA1); DNA binding / transcription factor | chr5:5151594-5153767 REVERSE	6.38947	0.00821948
A_96_P240753	AY098738	AT5G15800	285	3e-77	SEP1, AGL2 | SEP1 (SEPALLATA1); DNA binding / transcription factor | chr5:5151594-5153767 REVERSE	6.32571	0.00983912
A_96_P204169	BI203609	AT2G45650	158	2e-39	AGL6 | AGL6 (AGAMOUS-LIKE 6); DNA binding / transcription factor | chr2:18804453-18806291 FORWARD	6.08755	0.00370965
A_96_P000266	Ls AF098674	AT1G55580	387	1e-107	LAS, SCL18 | LAS (Lateral Suppressor); transcription factor | chr1:20764106-20765443 FORWARD	6.03753	0.00768629
A_96_P040206	AK328011	AT5G59510	58.9	3e-09	RTFL5, DVL18 | RTFL5 (ROTUNDIFOLIA LIKE 5) | chr5:23990089-23990523 FORWARD	6.02609	0.00290549
A_96_P107909	TA49618_4081	AT5G56970	158	3e-39	CKX3, ATCKX3 | CKX3 (CYTOKININ OXIDASE 3); amine oxidase/ cytokinin dehydrogenase | chr5:23044944-23048245 REVERSE	5.8155	0.0079286
A_96_P028296	BG130984	AT5G56970	129	1e-30	CKX3, ATCKX3 | CKX3 (CYTOKININ OXIDASE 3); amine oxidase/ cytokinin dehydrogenase | chr5:23044944-23048245 REVERSE	5.77403	0.00656571
A_96_P112502	TA53264_4081	no hits found				5.69461	0.017556
A_96_P136052	AI776626	AT3G23220	92.4	1e-19	DNA binding / transcription factor | chr3:8287969-8288388 FORWARD	5.53012	0.0447959
A_96_P140777	AI897656	AT5G15800	219	6e-58	SEP1, AGL2 | SEP1 (SEPALLATA1); DNA binding / transcription factor | chr5:5151594-5153767 REVERSE	5.5184	0.0226181
A_96_P012746	Bl AF426174	AT5G57620	231	8e-61	MYB36, AtMYB36 | MYB36 (myb domain protein 36); DNA binding / transcription factor | chr5:23334904-23336388 FORWARD	5.45334	0.00813366
A_96_P076884	AK324158	AT2G14580	215	3e-56	ATPRB1 | ATPRB1 | chr2:6225703-6226188 REVERSE	5.42666	0.0357897
A_96_P197999	BI208492	no hits found				5.40565	0.00324611
A_96_P153422	AK324158	AT2G14580	215	3e-56	ATPRB1 | ATPRB1 | chr2:6225703-6226188 REVERSE	5.34776	0.0392307
A_96_P159796	AY098738	AT5G15800	285	3e-77	SEP1, AGL2 | SEP1 (SEPALLATA1); DNA binding / transcription factor | chr5:5151594-5153767 REVERSE	5.20405	0.00770202
A_96_P226779	GOB FJ435163	AT5G53950	304	9e-83	CUC2, ANAC098 | CUC2 (CUP-SHAPED COTYLEDON 2); transcription factor | chr5:21901966-21903795 REVERSE	5.166	0.00162346
A_96_P089294	TA36568_4081	AT4G11650	332	2e-91	ATOSM34 | ATOSM34 (osmotin 34) | chr4:7025127-7026113 REVERSE	5.15021	0.0366428
A_96_P196824	TA36568_4081	AT4G11650	332	2e-91	ATOSM34 | ATOSM34 (osmotin 34) | chr4:7025127-7026113 REVERSE	5.13837	0.036727
A_96_P012616	U23053	AT3G59850	497	1e-141	polygalacturonase, putative / pectinase, putative | chr3:22109343-22111566 REVERSE	5.07036	0.0401587
A_96_P143628	TA36568_4081	AT4G11650	332	2e-91	ATOSM34 | ATOSM34 (osmotin 34) | chr4:7025127-7026113 REVERSE	4.9638	0.035004
A_96_P039876	AI898032	AT4G36740	192	2e-49	HB-5, ATHB40 | ATHB40 (ARABIDOPSIS THALIANA HOMEOBOX PROTEIN 40); DNA binding / transcription factor | chr4:17314649-17316314 REVERSE	4.94922	0.0216021
A_96_P115892	SlERF56 TA54084_4081	AT3G23240	159	2e-39	ERF1, ATERF1 | ERF1 (ETHYLENE RESPONSE FACTOR 1); DNA binding / transcription activator/ transcription factor | chr3:8295705-8296361 FORWARD	4.90131	0.0138307
A_96_P114197	SlMBP21 TA53678_4081	AT5G15800	239	3e-63	SEP1, AGL2 | SEP1 (SEPALLATA1); DNA binding / transcription factor | chr5:5151594-5153767 REVERSE	4.86854	0.00100343
A_96_P017531	AK330067	AT4G17800	222	3e-58	DNA-binding protein-related | chr4:9895549-9896427 REVERSE	4.72374	0.0144686
A_96_P201035	TA36568_4081	AT4G11650	332	2e-91	ATOSM34 | ATOSM34 (osmotin 34) | chr4:7025127-7026113 REVERSE	4.71476	0.0396883
A_96_P226684	CK720539	AT5G58660	113	5e-26	oxidoreductase, 2OG-Fe(II) oxygenase family protein | chr5:23701509-23703802 FORWARD	4.70478	0.00600823
A_96_P232064	AK323960	AT3G61490	686	0	glycoside hydrolase family 28 protein / polygalacturonase (pectinase) family protein | chr3:22758439-22760137 FORWARD	4.51485	0.0122257
A_96_P183269	AK328263	AT1G08465	212	3e-55	YAB2 | YAB2 (YABBY2); transcription factor | chr1:2676033-2679382 FORWARD	4.44135	0.00486579
A_96_P192819	BG628578	AT3G56630	84.7	1e-17	CYP94D2 | CYP94D2; electron carrier/ heme binding / iron ion binding / monooxygenase/ oxygen binding | chr3:20978953-20980512 FORWARD	4.41188	0.0437143
A_96_P249912	AK328263	AT1G08465	212	3e-55	YAB2 | YAB2 (YABBY2); transcription factor | chr1:2676033-2679382 FORWARD	4.33919	0.00183632
A_96_P154733	TA36568_4081	AT4G11650	332	2e-91	ATOSM34 | ATOSM34 (osmotin 34) | chr4:7025127-7026113 REVERSE	4.31524	0.036405
A_96_P204184	BI928574	AT5G03820	235	1e-62	GDSL-motif lipase/hydrolase family protein | chr5:1015803-1017251 REVERSE	4.24955	0.0412988
A_96_P109252	TA51045_4081	AT1G59950	44.3	4e-05	aldo/keto reductase, putative | chr1:22068033-22070588 REVERSE	4.2314	0.0184133
A_96_P003146	BG627868	AT2G03710	36.2	0.008	SEP4, AGL3 | SEP4 (SEPALLATA 4); DNA binding / transcription factor | chr2:1129622-1131628 FORWARD	4.2306	0.0139207
A_96_P020931	SlACO5 AJ715790	AT2G19590	422	1e-118	ACO1 | ACO1 (ACC OXIDASE 1); 1-aminocyclopropane-1-carboxylate oxidase | chr2:8476239-8477354 REVERSE	4.22837	0.00768653
A_96_P090864	AK328263	AT1G08465	212	3e-55	YAB2 | YAB2 (YABBY2); transcription factor | chr1:2676033-2679382 FORWARD	4.19932	< 0.001
A_96_P046216	BF097076	AT5G58660	81.3	4e-16	oxidoreductase, 2OG-Fe(II) oxygenase family protein | chr5:23701509-23703802 FORWARD	4.19238	0.0286179
A_96_P216559	TA36496_4081	AT3G12500	81.6	5e-16	ATHCHIB, PR3, PR-3, CHI-B, B-CHI | ATHCHIB (ARABIDOPSIS THALIANA BASIC CHITINASE); chitinase | chr3:3962501-3963945 REVERSE	4.15645	0.00414464
A_96_P023846	AK328263	AT1G08465	212	3e-55	YAB2 | YAB2 (YABBY2); transcription factor | chr1:2676033-2679382 FORWARD	4.15287	< 0.001
A_96_P108797	BI211136	ATCG00270	84.7	3e-33	PSBD | PSII D2 protein | chrC:32711-33772 FORWARD	4.13695	0.0192294
A_96_P119372	TA54894_4081	AT5G56970	190	8e-49	CKX3, ATCKX3 | CKX3 (CYTOKININ OXIDASE 3); amine oxidase/ cytokinin dehydrogenase | chr5:23044944-23048245 REVERSE	4.10252	0.00160449
A_96_P258952	AK328263	AT1G08465	212	3e-55	YAB2 | YAB2 (YABBY2); transcription factor | chr1:2676033-2679382 FORWARD	4.09505	0.00431192
A_96_P216104	BP893421	AT1G71870	214	2e-56	MATE efflux family protein | chr1:27032456-27034895 REVERSE	4.03073	0.0158185
A_96_P196349	BI204004	AT3G24240	54.7	3e-08	leucine-rich repeat transmembrane protein kinase, putative | chr3:8780551-8784150 FORWARD	4.01976	0.0204281
A_96_P007336	AK247199	no hits found				3.99293	0.0191721
A_96_P224639	CD002083	no hits found				3.97038	0.0127421
A_96_P040576	AK326074	AT5G57520	87.8	1e-17	ZFP2, ATZFP2 | ZFP2 (ZINC FINGER PROTEIN 2); nucleic acid binding / transcription factor/ zinc ion binding | chr5:23296019-23296471 FORWARD	3.95423	0.0171294
A_96_P129692	AI483484	AT5G53390	124	3e-29	unknown protein | chr5:21656951-21659207 REVERSE	3.9363	0.0217126
A_96_P130937	AI486130	no hits found				3.93529	< 0.001
A_96_P035636	BW687342	no hits found				3.88967	0.0195955
A_96_P143681	AK324158	AT2G14580	215	3e-56	ATPRB1 | ATPRB1 | chr2:6225703-6226188 REVERSE	3.86221	0.0133068
A_96_P109527	AK323846	AT3G25400	166	1e-41	FUNCTIONS IN: molecular_function unknown; INVOLVED IN: biological_process unknown; LOCATED IN: cellular_component unknown; EXPRESSED IN: 11 plant structures; EXPRESSED DURING: 6 growth stages; CONTAINS InterPro DOMAIN/s: NTP Pyrophosphohydrolase MazG-related, RS21-C6 (InterPro:IPR011394), EAR (InterPro:IPR009039), NTP pyrophosphohydrolase MazG, putative catalytic core (InterPro:IPR004518); Has 57…	3.8587	0.0307194
A_96_P195964	AK329386	AT2G27510	152	2e-37	ATFD3 | ATFD3 (ferredoxin 3); 2 iron, 2 sulfur cluster binding / electron carrier/ iron-sulfur cluster binding | chr2:11758281-11758748 REVERSE	3.82711	0.0182962
A_96_P248137	AK329386	AT2G27510	152	2e-37	ATFD3 | ATFD3 (ferredoxin 3); 2 iron, 2 sulfur cluster binding / electron carrier/ iron-sulfur cluster binding | chr2:11758281-11758748 REVERSE	3.80755	0.0145683
A_96_P189529	AK323960	AT3G61490	686	0	glycoside hydrolase family 28 protein / polygalacturonase (pectinase) family protein | chr3:22758439-22760137 FORWARD	3.80429	0.00628765
A_96_P077619	AK324158	AT2G14580	215	3e-56	ATPRB1 | ATPRB1 | chr2:6225703-6226188 REVERSE	3.78339	0.0321223
A_96_P000166	pr p23 AK322366	AT4G11650	344	5e-95	ATOSM34 | ATOSM34 (osmotin 34) | chr4:7025127-7026113 REVERSE	3.78322	0.0382106
A_96_P191189	AK328730	AT1G31320	201	6e-52	LBD4 | LBD4 (LOB DOMAIN-CONTAINING PROTEIN 4) | chr1:11213107-11214032 FORWARD	3.78031	0.00822504
A_96_P040631	AK326830	AT5G23660	280	1e-75	MTN3 | MTN3 (Arabidopsis homolog of Medicago truncatula MTN3) | chr5:7971936-7973796 REVERSE	3.76966	0.00384375
A_96_P127407	TA56865_4081	AT1G19450	177	4e-45	integral membrane protein, putative / sugar transporter family protein | chr1:6731671-6734633 REVERSE	3.7634	0.0135648
A_96_P106729	AK247727	no hits found				3.7315	0.0197675
A_96_P085969	EXPB2 DQ205653	AT1G65680	238	4e-63	ATEXPB2, EXPB2, ATHEXP BETA 1.4 | ATEXPB2 (ARABIDOPSIS THALIANA EXPANSIN B2) | chr1:24427266-24428399 FORWARD	3.70678	0.039556
A_96_P256752	TC210327	AT1G19450	299	1e-81	integral membrane protein, putative / sugar transporter family protein | chr1:6731671-6734633 REVERSE	3.70235	0.0208621
A_96_P200579	Bl AF426174	AT5G57620	231	8e-61	MYB36, AtMYB36 | MYB36 (myb domain protein 36); DNA binding / transcription factor | chr5:23334904-23336388 FORWARD	3.69076	0.0161665
A_96_P127252	AK319847	AT5G54510	1007	0	GH3.6, DFL1 | DFL1 (DWARF IN LIGHT 1); indole-3-acetic acid amido synthetase | chr5:22131321-22133564 REVERSE	3.68396	0.00297367
A_96_P180569	AK328263	AT1G08465	212	3e-55	YAB2 | YAB2 (YABBY2); transcription factor | chr1:2676033-2679382 FORWARD	3.67246	< 0.001
A_96_P172039	BE431711	AT5G45580	100	4e-22	transcription factor | chr5:18481092-18482598 REVERSE	3.63561	0.0166314
A_96_P058741	TA45520_4081	AT5G54510	479	1e-135	GH3.6, DFL1 | DFL1 (DWARF IN LIGHT 1); indole-3-acetic acid amido synthetase | chr5:22131321-22133564 REVERSE	3.61973	0.00150775
A_96_P156561	pr p23 AK322366	AT4G11650	344	5e-95	ATOSM34 | ATOSM34 (osmotin 34) | chr4:7025127-7026113 REVERSE	3.59724	0.0478479
A_96_P012841	fsm1 AJ277944	AT4G39250	110	5e-25	ATRL1 | ATRL1 (ARABIDOPSIS RAD-LIKE 1); DNA binding / transcription factor | chr4:18271457-18271857 REVERSE	3.53623	0.00893288
A_96_P141052	AI898651	no hits found				3.52765	0.00415274
A_96_P163816	AW737355	AT5G40350	167	3e-42	MYB24, AtMYB24 | MYB24 (myb domain protein 24); DNA binding / transcription factor | chr5:16138703-16140946 REVERSE	3.52499	0.00616613
A_96_P191076	cevi19 AK323674	AT3G12120	471	1e-133	FAD2 | FAD2 (FATTY ACID DESATURASE 2); delta12-fatty acid dehydrogenase/ omega-6 fatty acid desaturase | chr3:3860592-3861743 REVERSE	3.52232	0.0456359
A_96_P035581	BW687719	AT3G12500	74.3	4e-14	ATHCHIB, PR3, PR-3, CHI-B, B-CHI | ATHCHIB (ARABIDOPSIS THALIANA BASIC CHITINASE); chitinase | chr3:3962501-3963945 REVERSE	3.51975	0.0142987
A_96_P054371	AW218955	AT4G32650	206	1e-53	ATKC1, KAT3 | ATKC1 (ARABIDOPSIS THALIANA K+ RECTIFYING CHANNEL 1); cyclic nucleotide binding / inward rectifier potassium channel | chr4:15751482-15754797 REVERSE	3.50493	0.0179953
A_96_P050501	AK328874	AT3G02550	252	3e-67	LBD41 | LBD41 (LOB DOMAIN-CONTAINING PROTEIN 41) | chr3:536747-537650 REVERSE	3.4255	0.00583124
A_96_P077909	AK326776	AT1G24020	57.8	8e-09	MLP423 | MLP423 (MLP-LIKE PROTEIN 423) | chr1:8500653-8501458 REVERSE	3.41378	0.0457457
A_96_P038006	GO374663	AT3G01570	166	2e-41	glycine-rich protein / oleosin | chr3:222152-222778 REVERSE	3.40608	0.0182232
A_96_P040396	AI897466	AT1G47510	143	8e-35	AT5PTASE11, 5PTASE11 | 5PTASE11 (INOSITOL POLYPHOSPHATE 5-PHOSPHATASE 11); hydrolase/ phosphatidylinositol-3,4,5-trisphosphate 5-phosphatase/ phosphatidylinositol-3,5-bisphosphate 5-phosphatase/ phosphatidylinositol-4,5-bisphosphate 5-phosphatase | chr1:17435991-17438296 REVERSE	3.37133	0.0348
A_96_P113847	TA53587_4081	AT5G60142	75.9	2e-14	DNA binding | chr5:24216180-24217591 REVERSE	3.36487	0.0224255
A_96_P181929	BF097523	no hits found				3.34806	0.00676266
A_96_P000061	SBT1 X98929	AT5G67360	947	0	ARA12 | ARA12; serine-type endopeptidase | chr5:26872192-26874465 REVERSE	3.34185	0.0108946
A_96_P191679	BG626643	AT3G57490	75.9	5e-15	40S ribosomal protein S2 (RPS2D) | chr3:21279824-21280887 REVERSE	3.32161	0.0181605
A_96_P173339	Dwarf BE433666	AT3G30180	63.9	2e-11	CYP85A2, BR6OX2 | BR6OX2 (BRASSINOSTEROID-6-OXIDASE 2); monooxygenase/ oxygen binding | chr3:11810867-11813509 FORWARD	3.30116	0.0239019
A_96_P252807	TC202847	AT1G56010	94.4	3e-26	NAC1, ANAC022 | NAC1; transcription factor | chr1:20946852-20949144 REVERSE	3.29387	0.00564388
A_96_P152996	EXPB2 DQ205653	AT1G65680	238	4e-63	ATEXPB2, EXPB2, ATHEXP BETA 1.4 | ATEXPB2 (ARABIDOPSIS THALIANA EXPANSIN B2) | chr1:24427266-24428399 FORWARD	3.27389	0.0336439
A_96_P199094	BI421278	AT3G19700	104	3e-23	IKU2 | IKU2 (HAIKU2); ATP binding / protein binding / protein kinase/ protein serine/threonine kinase | chr3:6843662-6846791 FORWARD	3.2511	0.0173761
A_96_P077599	AI777049	AT2G45180	137	3e-33	protease inhibitor/seed storage/lipid transfer protein (LTP) family protein | chr2:18626377-18626781 FORWARD	3.24471	0.0104961
A_96_P233629	DB707336	AT3G04720	186	1e-47	PR4, HEL, PR-4 | PR4 (PATHOGENESIS-RELATED 4); chitin binding | chr3:1285691-1286531 REVERSE	3.13378	0.0352889
A_96_P054606	AB223041	AT2G26710	634	0	BAS1, CYP734A1, CYP72B1 | BAS1 (PHYB ACTIVATION TAGGED SUPPRESSOR 1); oxygen binding / steroid hydroxylase | chr2:11380700-11383413 FORWARD	3.13337	0.0112185
A_96_P011856	AF461042	AT5G42650	478	1e-135	AOS, CYP74A, DDE2 | AOS (ALLENE OXIDE SYNTHASE); allene oxide synthase/ hydro-lyase/ oxygen binding | chr5:17097803-17099359 REVERSE	3.12697	0.0387811
A_96_P110762	SBT1 X98929	AT5G67360	947	0	ARA12 | ARA12; serine-type endopeptidase | chr5:26872192-26874465 REVERSE	3.10365	0.00417635
A_96_P228014	AK320803	AT1G30040	380	1e-106	ATGA2OX2 | ATGA2OX2 (GIBBERELLIN 2-OXIDASE); gibberellin 2-beta-dioxygenase | chr1:10537769-10539570 FORWARD	3.09482	0.00336364
A_96_P014471	Dwarf AK324524	AT3G30180	624	1e-179	CYP85A2, BR6OX2 | BR6OX2 (BRASSINOSTEROID-6-OXIDASE 2); monooxygenase/ oxygen binding | chr3:11810867-11813509 FORWARD	3.07462	0.0252984
A_96_P099424	Dwarf AK324524	AT3G30180	624	1e-179	CYP85A2, BR6OX2 | BR6OX2 (BRASSINOSTEROID-6-OXIDASE 2); monooxygenase/ oxygen binding | chr3:11810867-11813509 FORWARD	3.06592	0.022152
A_96_P189314	TA36742_4081	AT1G14930	48.1	7e-06	major latex protein-related / MLP-related | chr1:5152465-5153035 REVERSE	3.05407	0.0480629
A_96_P189419	cevi19 AK323674	AT3G12120	471	1e-133	FAD2 | FAD2 (FATTY ACID DESATURASE 2); delta12-fatty acid dehydrogenase/ omega-6 fatty acid desaturase | chr3:3860592-3861743 REVERSE	3.04911	0.0429703
A_96_P128437	NP000616	AT3G59850	498	1e-141	polygalacturonase, putative / pectinase, putative | chr3:22109343-22111566 REVERSE	3.04815	0.0046001
A_96_P212434	BP884566	AT3G06868	62.8	8e-15	unknown protein | chr3:2167872-2168981 FORWARD	3.01122	0.0155321
A_96_P137262	AI778966	AT3G20660	189	2e-48	AtOCT4 | AtOCT4 (Arabidopsis thaliana ORGANIC CATION/CARNITINE TRANSPORTER4); carbohydrate transmembrane transporter/ sugar:hydrogen symporter | chr3:7225271-7228510 REVERSE	3.00563	0.00225174
A_96_P030721	BI933542	AT1G21140	274	3e-74	nodulin, putative | chr1:7404464-7405066 FORWARD	3.00389	0.0129473
A_96_P074664	AI490235	AT1G34110	128	2e-30	leucine-rich repeat transmembrane protein kinase, putative | chr1:12417331-12421189 REVERSE	2.97598	0.00518731
A_96_P110867	TA52360_4081	no hits found				2.97422	0.0432891
A_96_P205159	BI930940	AT5G20110	64.7	2e-15	dynein light chain, putative | chr5:6791542-6793253 REVERSE	2.94285	< 0.001
A_96_P039681	AI487906	AT2G30400	55.5	2e-08	ATOFP2, OFP2 | OFP2 (OVATE FAMILY PROTEIN 2) | chr2:12956592-12957554 FORWARD	2.93085	0.0302995
A_96_P042826	AK323092	AT1G56010	314	9e-86	NAC1, ANAC022 | NAC1; transcription factor | chr1:20946852-20949144 REVERSE	2.92847	0.00751552
A_96_P054486	BW685825	AT4G10270	78.2	3e-15	wound-responsive family protein | chr4:6374805-6375077 FORWARD	2.91849	0.0133221
A_96_P036016	BI923447	AT1G79900	292	1e-79	ATMBAC2, BAC2 | BAC2; L-ornithine transmembrane transporter/ binding / carnitine:acyl carnitine antiporter | chr1:30052524-30053599 REVERSE	2.88682	0.00391762
A_96_P011206	TPRP-F1 BT013052	AT3G22120	90.9	2e-18	CWLP | CWLP (CELL WALL-PLASMA MEMBRANE LINKER PROTEIN); lipid binding | chr3:7795283-7796287 REVERSE	2.88195	0.00137123
A_96_P206659	TAP3 DQ674532	AT3G54340	270	6e-73	AP3, ATAP3 | AP3 (APETALA 3); DNA binding / transcription factor | chr3:20119428-20121087 REVERSE	2.86925	0.0052316
A_96_P039446	AW224642	AT1G09970	250	4e-67	LRR XI-23 | LRR XI-23; ATP binding / kinase/ protein kinase/ protein serine/threonine kinase | chr1:3252408-3255428 FORWARD	2.8579	0.00731886
A_96_P205864	BI932748	AT3G22120	70.5	1e-12	CWLP | CWLP (CELL WALL-PLASMA MEMBRANE LINKER PROTEIN); lipid binding | chr3:7795283-7796287 REVERSE	2.85528	< 0.001
A_96_P022526	BI204204	no hits found				2.84702	0.0403423
A_96_P192139	BG627358	no hits found				2.83765	0.0153357
A_96_P095559	TA39586_4081	AT5G49690	520	1e-147	UDP-glucoronosyl/UDP-glucosyl transferase family protein | chr5:20189968-20191350 REVERSE	2.83641	0.0159521
A_96_P039956	AK246959	AT3G11760	281	8e-76	unknown protein | chr3:3718529-3721123 FORWARD	2.82693	0.0113341
A_96_P160421	AW625490	AT2G22880	42.4	0.0002	VQ motif-containing protein | chr2:9741119-9741463 REVERSE	2.82414	0.0124753
A_96_P207909	BM410550	no hits found				2.80855	0.00499067
A_96_P026621	BI933877	AT5G54510	332	1e-91	GH3.6, DFL1 | DFL1 (DWARF IN LIGHT 1); indole-3-acetic acid amido synthetase | chr5:22131321-22133564 REVERSE	2.79748	0.0140987
A_96_P039681	AI487906	AT2G30400	55.5	2e-08	ATOFP2, OFP2 | OFP2 (OVATE FAMILY PROTEIN 2) | chr2:12956592-12957554 FORWARD	2.79474	0.0196738
A_96_P043751	TA38392_4081	AT5G05340	253	3e-67	peroxidase, putative | chr5:1579142-1580819 REVERSE	2.78977	0.00378616
A_96_P013166	OVATE AK247861	AT2G18500	111	7e-25	ATOFP7, OFP7 | OFP7 (ARABIDOPSIS THALIANA OVATE FAMILY PROTEIN 7) | chr2:8027102-8028049 FORWARD	2.78792	0.00229107
A_96_P062011	AW222670	no hits found				2.77923	0.00130575
A_96_P186619	BG128187	AT1G28480	57.8	5e-21	GRX480 | GRX480; electron carrier/ protein disulfide oxidoreductase | chr1:10013634-10014047 REVERSE	2.77656	0.00736747
A_96_P043946	AK323257	AT2G18360	258	7e-69	hydrolase, alpha/beta fold family protein | chr2:7976848-7979221 REVERSE	2.77612	0.00602139
A_96_P195479	BG734949	AT2G23060	98.2	1e-21	GCN5-related N-acetyltransferase (GNAT) family protein | chr2:9812839-9814199 REVERSE	2.76061	0.00973568
A_96_P039681	AI487906	AT2G30400	55.5	2e-08	ATOFP2, OFP2 | OFP2 (OVATE FAMILY PROTEIN 2) | chr2:12956592-12957554 FORWARD	2.74805	0.0217138
A_96_P039681	AI487906	AT2G30400	55.5	2e-08	ATOFP2, OFP2 | OFP2 (OVATE FAMILY PROTEIN 2) | chr2:12956592-12957554 FORWARD	2.74723	0.0191396
A_96_P051166	EG553690	AT5G24860	135	2e-32	FPF1 | FPF1 (FLOWERING PROMOTING FACTOR 1) | chr5:8541822-8542154 FORWARD	2.74641	0.0365412
A_96_P073194	X04792	AT1G05010	449	1e-126	EFE, ACO4, EAT1 | EFE (ETHYLENE-FORMING ENZYME); 1-aminocyclopropane-1-carboxylate oxidase | chr1:1431419-1432695 REVERSE	2.74075	0.0316015
A_96_P068741	GA2ox2	AT1G30040	141	2e-61	ATGA2OX2 | ATGA2OX2 (GIBBERELLIN 2-OXIDASE); gibberellin 2-beta-dioxygenase | chr1:10537769-10538781 FORWARD	2.73227	0.0028114
A_96_P200659	BI922175	AT5G58390	164	4e-41	peroxidase, putative | chr5:23599755-23601244 REVERSE	2.72664	0.00566888
A_96_P000936	pi1 BT012973	AT3G04720	273	8e-74	PR4, HEL, PR-4 | PR4 (PATHOGENESIS-RELATED 4); chitin binding | chr3:1285691-1286531 REVERSE	2.70819	0.024102
A_96_P127072	TA56779_4081	AT5G16990	238	4e-63	NADP-dependent oxidoreductase, putative | chr5:5581831-5583849 REVERSE	2.70271	0.00671371
A_96_P055281	AK327069	AT5G25900	608	1e-174	GA3, CYP701A3, ATKO1 | GA3 (GA REQUIRING 3); ent-kaurene oxidase/ oxygen binding | chr5:9036073-9038278 FORWARD	2.6994	0.0272512
A_96_P178834	TPRP-F1 BT013052	AT3G22120	90.9	2e-18	CWLP | CWLP (CELL WALL-PLASMA MEMBRANE LINKER PROTEIN); lipid binding | chr3:7795283-7796287 REVERSE	2.68614	0.0033128
A_96_P268063	GA2ox2	AT1G30040	141	2e-61	ATGA2OX2 | ATGA2OX2 (GIBBERELLIN 2-OXIDASE); gibberellin 2-beta-dioxygenase | chr1:10537769-10538781 FORWARD	2.68211	< 0.001
A_96_P039681	AI487906	AT2G30400	55.5	2e-08	ATOFP2, OFP2 | OFP2 (OVATE FAMILY PROTEIN 2) | chr2:12956592-12957554 FORWARD	2.67758	0.0214081
A_96_P140537	AK246959	AT3G11760	281	8e-76	unknown protein | chr3:3718529-3721123 FORWARD	2.66956	0.0169198
A_96_P132332	TPRP-F1 BT013052	AT3G22120	90.9	2e-18	CWLP | CWLP (CELL WALL-PLASMA MEMBRANE LINKER PROTEIN); lipid binding | chr3:7795283-7796287 REVERSE	2.65482	< 0.001
A_96_P188214	TPRP-F1 BT013052	AT3G22120	90.9	2e-18	CWLP | CWLP (CELL WALL-PLASMA MEMBRANE LINKER PROTEIN); lipid binding | chr3:7795283-7796287 REVERSE	2.63597	0.00191543
A_96_P153016	AK329469	AT5G07050	414	1e-116	LOCATED IN: membrane; CONTAINS InterPro DOMAIN/s: Protein of unknown function DUF6, transmembrane (InterPro:IPR000620); BEST Arabidopsis thaliana protein match is: nodulin MtN21 family protein (TAIR:AT2G40900.1); Has 2288 Blast hits to 2270 proteins in 280 species: Archae - 23; Bacteria - 774; Metazoa - 5; Fungi - 0; Plants - 641; Viruses - 0; Other Eukaryotes - 845 (source: NCBI BLink). | chr5:2…	2.63064	0.00198978
A_96_P231269	DB697130	AT2G37900	202	1e-52	proton-dependent oligopeptide transport (POT) family protein | chr2:15864396-15866408 REVERSE	2.62613	0.00545117
A_96_P148266	AW037799	AT3G04720	84.7	1e-17	PR4, HEL, PR-4 | PR4 (PATHOGENESIS-RELATED 4); chitin binding | chr3:1285691-1286531 REVERSE	2.61652	0.0196672
A_96_P080829	Z94180	AT1G21400	551	1e-157	2-oxoisovalerate dehydrogenase, putative / 3-methyl-2-oxobutanoate dehydrogenase, putative / branched-chain alpha-keto acid dehydrogenase E1 alpha subunit, putative | chr1:7493492-7496240 FORWARD	2.61127	0.00569391
A_96_P133592	BT014384	AT1G52820	280	2e-75	2-oxoglutarate-dependent dioxygenase, putative | chr1:19669216-19670321 FORWARD	2.59971	0.0119252
A_96_P205799	BI932405	no hits found				2.58847	0.00418883
A_96_P128672	pi1 BT012973	AT3G04720	273	8e-74	PR4, HEL, PR-4 | PR4 (PATHOGENESIS-RELATED 4); chitin binding | chr3:1285691-1286531 REVERSE	2.584	0.0215814
A_96_P237317	DB714372	no hits found				2.58352	0.00897424
A_96_P043221	AW216650	AT5G12330	214	3e-56	LRP1 | LRP1 (LATERAL ROOT PRIMORDIUM 1); protein homodimerization | chr5:3987677-3989074 REVERSE	2.5745	0.00158076
A_96_P077754	TA38392_4081	AT5G05340	253	3e-67	peroxidase, putative | chr5:1579142-1580819 REVERSE	2.56879	< 0.001
A_96_P155246	AW224303	AT3G19700	114	6e-28	IKU2 | IKU2 (HAIKU2); ATP binding / protein binding / protein kinase/ protein serine/threonine kinase | chr3:6843662-6846791 FORWARD	2.53344	0.0130915
A_96_P023106	BG643378	AT1G16770	254	5e-68	unknown protein | chr1:5738135-5739110 FORWARD	2.52381	0.018096
A_96_P214544	BP889492	AT1G52800	132	8e-32	oxidoreductase, 2OG-Fe(II) oxygenase family protein | chr1:19664044-19665362 FORWARD	2.51717	0.00523106
A_96_P257477	AK328818	AT2G23620	295	2e-80	ATMES1, MES1 | MES1 (METHYL ESTERASE 1); hydrolase, acting on ester bonds / methyl indole-3-acetate esterase/ methyl jasmonate esterase/ methyl salicylate esterase | chr2:10047462-10049248 REVERSE	2.5024	< 0.001
A_96_P159161	AW623550	AT2G18193	110	5e-25	AAA-type ATPase family protein | chr2:7917621-7919184 REVERSE	2.50154	0.0344809
A_96_P111747	TA53079_4081	AT5G05840	179	1e-45	unknown protein | chr5:1757268-1760458 REVERSE	2.50113	0.00391565
A_96_P014781	WLK AY535423	AT2G23450	656	0	protein kinase family protein | chr2:9988926-9991244 REVERSE	2.50012	0.0249838
A_96_P158876	AW623189	AT5G07050	306	5e-84	LOCATED IN: membrane; CONTAINS InterPro DOMAIN/s: Protein of unknown function DUF6, transmembrane (InterPro:IPR000620); BEST Arabidopsis thaliana protein match is: nodulin MtN21 family protein (TAIR:AT2G40900.1); Has 2288 Blast hits to 2270 proteins in 280 species: Archae - 23; Bacteria - 774; Metazoa - 5; Fungi - 0; Plants - 641; Viruses - 0; Other Eukaryotes - 845 (source: NCBI BLink). | chr5:2…	2.48158	0.00229772
A_96_P088354	TA36262_4081	AT1G52820	72.8	2e-13	2-oxoglutarate-dependent dioxygenase, putative | chr1:19669216-19670321 FORWARD	2.47948	0.00857321
A_96_P050991	AK328818	AT2G23620	295	2e-80	ATMES1, MES1 | MES1 (METHYL ESTERASE 1); hydrolase, acting on ester bonds / methyl indole-3-acetate esterase/ methyl jasmonate esterase/ methyl salicylate esterase | chr2:10047462-10049248 REVERSE	2.45938	< 0.001
A_96_P111102	Z94180	AT1G21400	551	1e-157	2-oxoisovalerate dehydrogenase, putative / 3-methyl-2-oxobutanoate dehydrogenase, putative / branched-chain alpha-keto acid dehydrogenase E1 alpha subunit, putative | chr1:7493492-7496240 FORWARD	2.45532	0.00961858
A_96_P000116	AK321080	AT2G37630	415	1e-116	ATPHAN, AS1, ATMYB91, MYB91 | AS1 (ASYMMETRIC LEAVES 1); DNA binding / protein homodimerization/ transcription factor | chr2:15781798-15782901 REVERSE	2.4547	0.0074032
A_96_P054306	TAP3 DQ674532	AT3G54340	270	6e-73	AP3, ATAP3 | AP3 (APETALA 3); DNA binding / transcription factor | chr3:20119428-20121087 REVERSE	2.45347	0.00186416
A_96_P016566	BT012940	AT2G32280	182	2e-46	unknown protein | chr2:13713210-13713977 FORWARD	2.44761	0.0112475
A_96_P108727	AK328818	AT2G23620	295	2e-80	ATMES1, MES1 | MES1 (METHYL ESTERASE 1); hydrolase, acting on ester bonds / methyl indole-3-acetate esterase/ methyl jasmonate esterase/ methyl salicylate esterase | chr2:10047462-10049248 REVERSE	2.44417	0.0031969
A_96_P189244	BI922175	AT5G58390	164	4e-41	peroxidase, putative | chr5:23599755-23601244 REVERSE	2.43645	0.038685
A_96_P046081	AK323372	AT4G27410	365	1e-101	RD26, ANAC072 | RD26 (RESPONSIVE TO DESICCATION 26); transcription activator/ transcription factor | chr4:13707928-13709013 REVERSE	2.41771	0.00862967
A_96_P224289	BW691431	no hits found				2.4	0.00191541
A_96_P065581	BI210672	AT3G23930	73.6	1e-13	unknown protein | chr3:8647028-8647775 FORWARD	2.39841	0.0129799
A_96_P079464	AK247718	AT4G37580	505	1e-155	HLS1, COP3, UNS2 | HLS1 (HOOKLESS 1); N-acetyltransferase | chr4:17658932-17660564 FORWARD	2.39659	0.00124357
A_96_P197454	pi1 BT012973	AT3G04720	273	8e-74	PR4, HEL, PR-4 | PR4 (PATHOGENESIS-RELATED 4); chitin binding | chr3:1285691-1286531 REVERSE	2.38971	0.0177518
A_96_P157756	AW621265	AT5G62180	186	5e-48	AtCXE20 | AtCXE20 (Arabidopsis thaliana carboxyesterase 20); carboxylesterase | chr5:24978866-24979849 REVERSE	2.38808	0.0100376
A_96_P235420	AK326143	AT5G59790	341	7e-94	unknown protein | chr5:24090950-24092804 FORWARD	2.38434	0.0492391
A_96_P037006	BG132459	no hits found				2.3702	0.00378033
A_96_P216769	AK327069	AT5G25900	608	1e-174	GA3, CYP701A3, ATKO1 | GA3 (GA REQUIRING 3); ent-kaurene oxidase/ oxygen binding | chr5:9036073-9038278 FORWARD	2.36938	0.00707003
A_96_P209009	BP875651	AT4G37580	209	6e-55	HLS1, COP3, UNS2 | HLS1 (HOOKLESS 1); N-acetyltransferase | chr4:17658932-17660564 FORWARD	2.35452	0.00454683
A_96_P160166	AW624959	AT5G14230	276	8e-75	protein binding | chr5:4591883-4595775 FORWARD	2.35307	0.00879095
A_96_P225704	BE463214	AT2G38540	106	1e-23	LP1, LTP1, ATLTP1 | LP1; calmodulin binding | chr2:16130418-16130893 FORWARD	2.35226	0.0107935
A_96_P232679	AK324373	AT5G37780	199	1e-51	CAM1, TCH1, ACAM-1 | CAM1 (CALMODULIN 1); calcium ion binding | chr5:15004769-15006117 REVERSE	2.34282	0.0373429
A_96_P138337	AK329932	AT1G07710	102	9e-22	ankyrin repeat family protein | chr1:2386275-2387986 REVERSE	2.34117	0.0394931
A_96_P084944	BW688588	AT4G33355	101	4e-22	lipid binding | chr4:16067097-16067568 FORWARD	2.33896	0.00181642
A_96_P185909	BG126724	AT3G50060	179	2e-45	MYB77 | MYB77; DNA binding / transcription factor | chr3:18558146-18559051 REVERSE	2.33557	0.0170359
A_96_P226304	CK715116	AT1G75240	53.5	3e-08	AtHB33 | AtHB33 (ARABIDOPSIS THALIANA HOMEOBOX PROTEIN 33); DNA binding / transcription factor | chr1:28241576-28242505 FORWARD	2.33408	0.021959
A_96_P162536	DB711264	AT1G80840	86.3	2e-17	WRKY40, ATWRKY40 | WRKY40; transcription factor | chr1:30383834-30385356 FORWARD	2.32709	0.0146857
A_96_P059036	AK247870	AT5G24030	617	1e-177	SLAH3 | SLAH3 (SLAC1 HOMOLOGUE 3); transporter | chr5:8118618-8120993 REVERSE	2.32187	0.011727
A_96_P014526	BE463214	AT2G38540	106	1e-23	LP1, LTP1, ATLTP1 | LP1; calmodulin binding | chr2:16130418-16130893 FORWARD	2.31524	0.0127499
A_96_P117042	AK327990	no hits found				2.31401	0.00395992
A_96_P084909	BW687670	AT2G42610	233	7e-62	LSH10 | LSH10 (LIGHT SENSITIVE HYPOCOTYLS 10) | chr2:17748005-17748538 FORWARD	2.31205	0.0165153
A_96_P261677	TC215751	no hits found				2.29727	0.0220487
A_96_P082654	BG131727	AT2G30370	119	2e-27	allergen-related | chr2:12940577-12942167 REVERSE	2.29606	0.00359396
A_96_P009926	AK329744	AT5G63530	203	2e-52	ATFP3, FP3 | ATFP3; metal ion binding / transition metal ion binding | chr5:25433423-25435614 FORWARD	2.27138	0.0148228
A_96_P196649	BT014384	AT1G52820	280	2e-75	2-oxoglutarate-dependent dioxygenase, putative | chr1:19669216-19670321 FORWARD	2.25171	0.00393992
A_96_P073094	BM409069	AT1G52820	85.1	3e-17	2-oxoglutarate-dependent dioxygenase, putative | chr1:19669216-19670321 FORWARD	2.24976	0.00641665
A_96_P016316	BT012835	AT2G39980	634	0	transferase family protein | chr2:16688437-16689885 REVERSE	2.24577	0.0235098
A_96_P099544	AK247774	no hits found				2.24279	0.0172646
A_96_P056646	AI779104	AT4G17030	173	7e-44	ATEXLB1, EXPR, AT-EXPR, ATEXPR1, ATHEXP BETA 3.1 | ATEXLB1 (ARABIDOPSIS THALIANA EXPANSIN-LIKE B1) | chr4:9581817-9583181 REVERSE	2.2256	0.0254498
A_96_P042686	DB713703	AT5G65660	52	4e-07	hydroxyproline-rich glycoprotein family protein | chr5:26245444-26246245 REVERSE	2.22544	< 0.001
A_96_P031856	AK323040	AT5G45710	283	3e-76	AT-HSFA4C, RHA1, HSFA4C | RHA1 (ROOT HANDEDNESS 1); DNA binding / transcription factor | chr5:18541576-18542706 FORWARD	2.21532	0.0166568
A_96_P028616	AK324550	AT4G36470	440	1e-123	S-adenosyl-L-methionine:carboxyl methyltransferase family protein | chr4:17215128-17216475 REVERSE	2.20875	< 0.001
A_96_P065691	AK322289	AT3G11810	113	2e-25	unknown protein | chr3:3727819-3728865 FORWARD	2.20672	0.0154133
A_96_P188594	BG131617	AT1G52800	167	3e-42	oxidoreductase, 2OG-Fe(II) oxygenase family protein | chr1:19664044-19665362 FORWARD	2.19346	0.0255439
A_96_P088339	TA36256_4081	AT1G52800	132	7e-31	oxidoreductase, 2OG-Fe(II) oxygenase family protein | chr1:19664044-19665362 FORWARD	2.19158	0.00341309
A_96_P214714	BP889760	AT3G13920	209	8e-55	EIF4A1, RH4, TIF4A1 | EIF4A1 (EUKARYOTIC TRANSLATION INITIATION FACTOR 4A1); ATP-dependent helicase/ translation initiation factor | chr3:4592635-4594094 REVERSE	2.19129	0.014931
A_96_P147601	AK325708	AT1G53020	286	6e-77	UBC26, PFU3 | UBC26 (UBIQUITIN-CONJUGATING ENZYME 26); ubiquitin-protein ligase | chr1:19751372-19759474 REVERSE	2.18667	< 0.001
A_96_P008486	BG713828	AT3G29034	42.7	0.0001	unknown protein | chr3:11030343-11030603 REVERSE	2.18175	0.0143229
A_96_P203679	BI927360	AT1G64310	125	1e-29	pentatricopeptide (PPR) repeat-containing protein | chr1:23866053-23867711 FORWARD	2.18108	0.0225979
A_96_P243114	AK319193	AT4G05020	910	0	NDB2 | NDB2 (NAD(P)H dehydrogenase B2); FAD binding / disulfide oxidoreductase/ oxidoreductase | chr4:2572752-2576222 FORWARD	2.15571	0.0413119
A_96_P215579	AK328919	AT1G32690	47.8	1e-05	unknown protein | chr1:11821079-11821681 REVERSE	2.14903	0.00134333
A_96_P086509	KD1 AF375969	AT1G14760	81.3	6e-16	KNATM | KNATM (KNOX ARABIDOPSIS THALIANA MEINOX) | chr1:5084530-5085213 REVERSE	2.14903	0.0482107
A_96_P022201	AK327208	AT5G06060	281	4e-76	tropinone reductase, putative / tropine dehydrogenase, putative | chr5:1824066-1825833 REVERSE	2.14309	0.0250652
A_96_P212749	AK319758	AT4G32280	94.4	8e-20	IAA29 | IAA29 (INDOLE-3-ACETIC ACID INDUCIBLE 29); transcription factor | chr4:15583479-15584628 FORWARD	2.13985	0.0169331
A_96_P151476	AW216422	AT2G16500	139	4e-34	ADC1, ARGDC1, ARGDC, SPE1 | ADC1 (ARGININE DECARBOXYLASE 1); arginine decarboxylase | chr2:7150796-7152904 REVERSE	2.13653	0.0130627
A_96_P073089	GO373764	AT1G52820	124	1e-28	2-oxoglutarate-dependent dioxygenase, putative | chr1:19669216-19670321 FORWARD	2.13081	0.00439246
A_96_P164876	CrtR-b2 Y14810	AT4G25700	337	1e-92	BETA-OHASE 1, B1, chy1 | BETA-OHASE 1 (BETA-HYDROXYLASE 1); carotene beta-ring hydroxylase | chr4:13094142-13095866 REVERSE	2.12277	0.0388471
A_96_P141502	AJ319939	AT3G54340	109	8e-25	AP3, ATAP3 | AP3 (APETALA 3); DNA binding / transcription factor | chr3:20119428-20121087 REVERSE	2.12257	0.00244787
A_96_P126972	TA56756_4081	AT5G54510	254	4e-68	GH3.6, DFL1 | DFL1 (DWARF IN LIGHT 1); indole-3-acetic acid amido synthetase | chr5:22131321-22133564 REVERSE	2.12213	0.00778644
A_96_P057341	BG124017	no hits found				2.11874	0.00826493
A_96_P112182	TA53188_4081	AT5G17390	68.9	1e-12	universal stress protein (USP) family protein | chr5:5727640-5728688 FORWARD	2.11718	0.014566
A_96_P040386	BI921863	AT3G27650	199	9e-52	LBD25 | LBD25 (LOB DOMAIN-CONTAINING PROTEIN 25) | chr3:10238731-10240346 FORWARD	2.11424	0.0201083
A_96_P100389	AK325098	AT4G16563	557	1e-159	aspartyl protease family protein | chr4:9329933-9331432 REVERSE	2.11126	0.00272852
A_96_P133077	AI490908	AT1G72110	156	9e-39	unknown protein | chr1:27129253-27131354 REVERSE	2.10578	0.0104448
A_96_P215689	BP892102	AT1G13700	86.3	7e-18	glucosamine/galactosamine-6-phosphate isomerase family protein | chr1:4694475-4695600 REVERSE	2.10071	0.005583
A_96_P039471	AI486852	AT2G29500	60.8	6e-10	17.6 kDa class I small heat shock protein (HSP17.6B-CI) | chr2:12633279-12633740 REVERSE	2.09738	< 0.001
A_96_P173409	TomAAT AY534531	AT5G17540	354	7e-98	transferase family protein | chr5:5782061-5783682 REVERSE	2.09735	0.0294561
A_96_P158946	AF461042	AT5G42650	478	1e-135	AOS, CYP74A, DDE2 | AOS (ALLENE OXIDE SYNTHASE); allene oxide synthase/ hydro-lyase/ oxygen binding | chr5:17097803-17099359 REVERSE	2.08539	0.0406612
A_96_P098334	AK322358	AT1G62300	383	1e-106	WRKY6, ATWRKY6 | WRKY6; transcription factor | chr1:23016887-23019155 REVERSE	2.08261	0.0125284
A_96_P206524	BI934163	no hits found				2.07951	0.0192909
A_96_P248822	GO373764	AT1G52820	124	1e-28	2-oxoglutarate-dependent dioxygenase, putative | chr1:19669216-19670321 FORWARD	2.07749	0.00229913
A_96_P115552	TA54004_4081	AT5G52400	211	4e-55	CYP715A1 | CYP715A1; electron carrier/ heme binding / iron ion binding / monooxygenase/ oxygen binding | chr5:21272949-21275509 FORWARD	2.07085	0.0229698
A_96_P034051	TA43200_4081	AT3G63010	557	1e-159	ATGID1B, GID1B | GID1B (GA INSENSITIVE DWARF1B); hydrolase | chr3:23289717-23290998 FORWARD	2.06667	0.0226787
A_96_P202249	BI925250	AT4G36550	40	0.002	binding / ubiquitin-protein ligase | chr4:17245400-17247926 REVERSE	2.0645	0.0140436
A_96_P073764	BM410619	AT2G36690	221	3e-58	oxidoreductase, 2OG-Fe(II) oxygenase family protein | chr2:15379930-15381987 FORWARD	2.06435	0.00207815
A_96_P143696	AW030144	AT2G25940	94	9e-23	ALPHA-VPE, ALPHAVPE | ALPHA-VPE (alpha-vacuolar processing enzyme); cysteine-type endopeptidase | chr2:11063496-11066020 REVERSE	2.06397	< 0.001
A_96_P026641	BI931711	no hits found				2.0623	0.00351986
A_96_P159641	AW624217	AT1G26780	230	3e-61	MYB117, AtMYB117 | myb family transcription factor (MYB117) | chr1:9271033-9272463 FORWARD	2.06021	0.0455822
A_96_P155536	AW429009	AT4G36470	93.2	4e-20	S-adenosyl-L-methionine:carboxyl methyltransferase family protein | chr4:17215128-17216475 REVERSE	2.05856	0.00131656
A_96_P196499	BI204422	AT5G57420	135	2e-32	IAA33 | IAA33 (INDOLE-3-ACETIC ACID INDUCIBLE 33); transcription factor | chr5:23270024-23270959 FORWARD	2.0558	0.0241215
A_96_P102019	AK321157	AT5G50200	156	1e-38	WR3, ATNRT3.1, NRT3.1 | WR3 (WOUND-RESPONSIVE 3); nitrate transmembrane transporter | chr5:20436612-20437535 FORWARD	2.05235	0.0438326
A_96_P014181	BL4 AF375967	AT4G32980	278	4e-75	ATH1 | ATH1 (ARABIDOPSIS THALIANA HOMEOBOX GENE 1); DNA binding / sequence-specific DNA binding / transcription factor | chr4:15914865-15916873 REVERSE	2.0514	0.0188393
A_96_P246260	AK325898	no hits found				2.05082	0.027669
A_96_P073239	AK329287	AT4G02380	55.8	4e-08	SAG21 | SAG21 (SENESCENCE-ASSOCIATED GENE 21) | chr4:1046414-1046746 REVERSE	2.04753	0.0226497
A_96_P030681	SlERF68 AW034080	AT5G47220	56.2	9e-09	ATERF2, ATERF-2, ERF2 | ERF2 (ETHYLENE RESPONSIVE ELEMENT BINDING FACTOR 2); DNA binding / transcription activator/ transcription factor | chr5:19172023-19172754 REVERSE	2.04601	0.00975907
A_96_P078774	BI422095	AT1G78830	254	5e-68	curculin-like (mannose-binding) lectin family protein | chr1:29637141-29638508 REVERSE	2.04321	0.0385186
A_96_P091144	AK321605	AT4G32940	744	0	GAMMA-VPE, GAMMAVPE | GAMMA-VPE (GAMMA VACUOLAR PROCESSING ENZYME); cysteine-type endopeptidase | chr4:15900557-15903161 REVERSE	2.0308	< 0.001
A_96_P066811	BT014220	AT5G13790	197	8e-51	AGL15 | AGL15 (AGAMOUS-LIKE 15); DNA binding / transcription factor | chr5:4449128-4450802 REVERSE	2.02677	0.00961035
A_96_P139602	AK324419	AT5G67090	503	1e-142	subtilase family protein | chr5:26774111-26776321 REVERSE	2.02291	0.00549608
A_96_P103444	BT012835	AT2G39980	634	0	transferase family protein | chr2:16688437-16689885 REVERSE	2.02118	0.00346006
A_96_P082059	AK247979	AT4G37240	82	4e-16	unknown protein | chr4:17524546-17525052 FORWARD	2.02063	0.00243709
A_96_P261872	AK321503	AT1G48050	813	0	KU80, ATKU80 | KU80; double-stranded DNA binding / protein binding | chr1:17723498-17726859 FORWARD	2.01182	0.0087699
A_96_P053121	TA54102_4081	AT5G60100	52.4	3e-07	APRR3, PRR3 | APRR3 (ARABIDOPSIS PSEUDO-RESPONSE REGULATOR 3); transcription regulator/ two-component response regulator | chr5:24198215-24200502 REVERSE	2.01005	0.0493452
A_96_P172669	BT014384	AT1G52820	280	2e-75	2-oxoglutarate-dependent dioxygenase, putative | chr1:19669216-19670321 FORWARD	2.00741	0.00336364
A_96_P129197	AK321605	AT4G32940	744	0	GAMMA-VPE, GAMMAVPE | GAMMA-VPE (GAMMA VACUOLAR PROCESSING ENZYME); cysteine-type endopeptidase | chr4:15900557-15903161 REVERSE	2.00437	0.00502711
A_96_P104119	AK325900	no hits found				2.00391	0.0161157
A_96_P223544	AK321605	AT4G32940	744	0	GAMMA-VPE, GAMMAVPE | GAMMA-VPE (GAMMA VACUOLAR PROCESSING ENZYME); cysteine-type endopeptidase | chr4:15900557-15903161 REVERSE	2.00255	0.00513435
A_96_P134272	AI772843	AT1G74360	208	7e-55	leucine-rich repeat transmembrane protein kinase, putative | chr1:27954299-27957911 FORWARD	1.99933	0.00609968
A_96_P096265	TA39971_4081	no hits found				1.9937	0.0393289
A_96_P099499	TA42078_4081	AT5G65660	98.2	4e-21	hydroxyproline-rich glycoprotein family protein | chr5:26245444-26246245 REVERSE	1.99087	< 0.001
A_96_P045661	AK246324	AT4G17900	312	3e-85	zinc-binding family protein | chr4:9946046-9947697 FORWARD	1.97942	0.0159446
A_96_P204674	BI929508	no hits found				1.96694	0.0467922
A_96_P069939	AK319205	AT5G24320	518	1e-147	WD-40 repeat family protein | chr5:8284858-8287651 REVERSE	1.96555	0.0123684
A_96_P054911	A_96_P054911					1.96549	0.00748188
A_96_P137617	AI779761	AT5G59845	114	1e-26	gibberellin-regulated family protein | chr5:24111443-24111808 FORWARD	1.96247	0.0198317
A_96_P022276	BW686862	AT3G14240	63.9	2e-15	subtilase family protein | chr3:4741637-4743964 REVERSE	1.96152	0.0197501
A_96_P208484	GO373764	AT1G52820	124	1e-28	2-oxoglutarate-dependent dioxygenase, putative | chr1:19669216-19670321 FORWARD	1.96114	0.00407899
A_96_P114762	TA53815_4081	AT5G45310	135	3e-32	unknown protein | chr5:18359373-18360796 REVERSE	1.95759	0.0016896
A_96_P223779	BW689058	no hits found				1.95508	0.0109126
A_96_P012681	ERF1 AY044236	AT3G23240	101	7e-22	ERF1, ATERF1 | ERF1 (ETHYLENE RESPONSE FACTOR 1); DNA binding / transcription activator/ transcription factor | chr3:8295705-8296361 FORWARD	1.95283	0.0273147
A_96_P012186	CrtR-b2 Y14810	AT4G25700	337	1e-92	BETA-OHASE 1, B1, chy1 | BETA-OHASE 1 (BETA-HYDROXYLASE 1); carotene beta-ring hydroxylase | chr4:13094142-13095866 REVERSE	1.94714	< 0.001
A_96_P071104	AK320302	AT3G63010	553	1e-157	ATGID1B, GID1B | GID1B (GA INSENSITIVE DWARF1B); hydrolase | chr3:23289717-23290998 FORWARD	1.94346	0.0135395
A_96_P073369	AI489857	AT5G50790	152	2e-37	nodulin MtN3 family protein | chr5:20656461-20657827 REVERSE	1.93394	0.00276442
A_96_P102489	GO372806	AT5G37540	115	4e-26	aspartyl protease family protein | chr5:14912862-14914190 FORWARD	1.93393	0.00140518
A_96_P075629	AK324419	AT5G67090	503	1e-142	subtilase family protein | chr5:26774111-26776321 REVERSE	1.93279	0.0105799
A_96_P058846	AK322440	AT5G67150	314	9e-86	transferase family protein | chr5:26795880-26797226 REVERSE	1.93127	0.0132762
A_96_P261122	TC215200	AT3G22160	40	0.002	VQ motif-containing protein | chr3:7818148-7818726 REVERSE	1.9241	0.0114647
A_96_P046426	BI925751	no hits found				1.91737	0.00322916
A_96_P155321	AW224403	AT2G25940	180	2e-46	ALPHA-VPE, ALPHAVPE | ALPHA-VPE (alpha-vacuolar processing enzyme); cysteine-type endopeptidase | chr2:11063496-11066020 REVERSE	1.91383	0.00335798
A_96_P165501	AW929100	no hits found				1.9042	0.0123645
A_96_P151446	loxD U37840	AT1G17420	1330	0	LOX3 | LOX3; electron carrier/ iron ion binding / lipoxygenase/ metal ion binding / oxidoreductase, acting on single donors with incorporation of molecular oxygen, incorporation of two atoms of oxygen | chr1:5977512-5981384 FORWARD	1.90369	0.0400026
A_96_P182204	BF097827	no hits found				1.90246	0.0167917
A_96_P034351	AI897866	no hits found				1.90238	0.0415747
A_96_P170549	BE344440	AT5G18310	78.2	4e-15	unknown protein | chr5:6061759-6062912 FORWARD	1.89869	0.00480094
A_96_P012511	loxD U37840	AT1G17420	1330	0	LOX3 | LOX3; electron carrier/ iron ion binding / lipoxygenase/ metal ion binding / oxidoreductase, acting on single donors with incorporation of molecular oxygen, incorporation of two atoms of oxygen | chr1:5977512-5981384 FORWARD	1.89523	0.0371091
A_96_P055571	AI486940	AT3G13980	48.1	5e-06	unknown protein | chr3:4619189-4620262 REVERSE	1.89485	0.0343187
A_96_P012291	TKn3 U76408	AT1G23380	275	4e-74	KNAT6, KNAT6L, KNAT6S | KNAT6; DNA binding / transcription activator/ transcription factor | chr1:8297499-8302492 REVERSE	1.89458	0.0180363
A_96_P119187	TA54846_4081	AT1G70840	94.4	5e-20	MLP31 | MLP31 (MLP-LIKE PROTEIN 31) | chr1:26713170-26714014 REVERSE	1.89262	0.0472608
A_96_P101189	TA43398_4081	AT4G10265	99.4	1e-21	wound-responsive protein, putative | chr4:6373226-6373477 REVERSE	1.8896	0.00596085
A_96_P228549	DB685117	AT5G57620	213	3e-56	MYB36, AtMYB36 | MYB36 (myb domain protein 36); DNA binding / transcription factor | chr5:23334904-23336388 FORWARD	1.88938	0.00818794
A_96_P012826	AF154003	AT2G43120	401	1e-112	pirin, putative | chr2:17927339-17928871 FORWARD	1.88083	0.0198949
A_96_P190309	BG134344	no hits found				1.87745	0.00800955
A_96_P117392	TA54431_4081	AT1G69490	53.5	1e-07	NAP, ANAC029, ATNAP | NAP (NAC-like, activated by AP3/PI); transcription factor | chr1:26122233-26123222 FORWARD	1.87122	0.0257832
A_96_P259042	AK320302	AT3G63010	553	1e-157	ATGID1B, GID1B | GID1B (GA INSENSITIVE DWARF1B); hydrolase | chr3:23289717-23290998 FORWARD	1.86537	0.0188806
A_96_P053461	BI932462	AT5G06530	326	1e-89	ABC transporter family protein | chr5:1990334-1994605 REVERSE	1.86528	0.00827702
A_96_P114407	AK325211	AT1G59740	785	0	proton-dependent oligopeptide transport (POT) family protein | chr1:21968227-21972312 FORWARD	1.85701	0.0233081
A_96_P089580	ADC1 AK319876	AT4G34710	915	0	ADC2, SPE2, ATADC2 | ADC2 (ARGININE DECARBOXYLASE 2); arginine decarboxylase | chr4:16560315-16562450 REVERSE	1.85426	< 0.001
A_96_P231409	AK322440	AT5G67150	314	9e-86	transferase family protein | chr5:26795880-26797226 REVERSE	1.84999	0.0387321
A_96_P125322	TA56351_4081	no hits found				1.84988	0.0061526
A_96_P089584	TA36665_4081	no hits found				1.8479	0.0198643
A_96_P238007	DB715353	AT1G67025	66.2	2e-11	FUNCTIONS IN: molecular_function unknown; INVOLVED IN: biological_process unknown; LOCATED IN: cellular_component unknown; BEST Arabidopsis thaliana protein match is: ATP binding / kinase/ protein kinase/ protein serine/threonine kinase/ protein tyrosine kinase (TAIR:AT1G18390.1); Has 101 Blast hits to 88 proteins in 6 species: Archae - 0; Bacteria - 0; Metazoa - 0; Fungi - 0; Plants - 101; Virus…	1.84718	0.0101723
A_96_P141479	AJ319916	AT2G38870	55.1	1e-08	protease inhibitor, putative | chr2:16236546-16237050 REVERSE	1.84478	0.043906
A_96_P088344	TA36260_4081	AT4G03070	59.3	1e-09	AOP1, AOP, AOP1.1 | AOP1; oxidoreductase, acting on paired donors, with incorporation or reduction of molecular oxygen, 2-oxoglutarate as one donor, and incorporation of one atom each of oxygen into both donors | chr4:1358442-1359620 FORWARD	1.84456	0.00426301
A_96_P115402	TA53970_4081	AT3G22160	40	0.002	VQ motif-containing protein | chr3:7818148-7818726 REVERSE	1.84448	0.00882607
A_96_P117377	TA54427_4081	AT2G16890	143	9e-35	UDP-glucoronosyl/UDP-glucosyl transferase family protein | chr2:7316938-7319022 FORWARD	1.84395	0.00208851
A_96_P071904	AK329501	AT1G71695	351	6e-97	peroxidase 12 (PER12) (P12) (PRXR6) | chr1:26964359-26966557 FORWARD	1.84229	0.00944536
A_96_P172149	SlAP2a AK326004	AT4G36920	358	7e-99	AP2, FLO2, FL1 | AP2 (APETALA 2); transcription factor | chr4:17400998-17403140 FORWARD	1.84211	0.0015271
A_96_P227964	AK320772	no hits found				1.83473	0.00477702
A_96_P251942	AK326022	AT2G41380	328	2e-90	embryo-abundant protein-related | chr2:17251981-17252886 FORWARD	1.83389	0.00577911
A_96_P074444	A_96_P074444					1.83198	0.0411585
A_96_P188314	BG131149	AT5G15350	66.2	5e-12	plastocyanin-like domain-containing protein | chr5:4985184-4986154 REVERSE	1.83196	< 0.001
A_96_P088349	BT014384	AT1G52820	280	2e-75	2-oxoglutarate-dependent dioxygenase, putative | chr1:19669216-19670321 FORWARD	1.83104	0.0201991
A_96_P120132	AK328314	AT3G55950	767	0	CCR3, ATCRR3 | CCR3 (ARABIDOPSIS THALIANA CRINKLY4 RELATED 3); kinase | chr3:20753903-20756347 REVERSE	1.83055	0.0104182
A_96_P091104	AK328503	AT1G69490	220	2e-79	NAP, ANAC029, ATNAP | NAP (NAC-like, activated by AP3/PI); transcription factor | chr1:26122233-26123222 FORWARD	1.82835	0.028211
A_96_P032916	GH623042	AT4G27310	116	1e-26	zinc finger (B-box type) family protein | chr4:13675853-13676616 FORWARD	1.82417	0.00326863
A_96_P120172	TA55096_4081	no hits found				1.82276	0.0324577
A_96_P052706	BI208033	no hits found				1.82064	0.00834769
A_96_P199629	BI422598	AT5G24530	213	8e-56	DMR6 | DMR6 (DOWNY MILDEW RESISTANT 6); oxidoreductase/ oxidoreductase, acting on paired donors, with incorporation or reduction of molecular oxygen, 2-oxoglutarate as one donor, and incorporation of one atom each of oxygen into both donors | chr5:8378964-8383154 FORWARD	1.81574	0.0076929
A_96_P198339	BI209334	AT3G12500	109	5e-25	ATHCHIB, PR3, PR-3, CHI-B, B-CHI | ATHCHIB (ARABIDOPSIS THALIANA BASIC CHITINASE); chitinase | chr3:3962501-3963945 REVERSE	1.81301	0.00408556
A_96_P071724	DB710689	no hits found				1.8123	0.0194678
A_96_P050526	AK247774	no hits found				1.81126	0.00440215
A_96_P009156	CD003137	AT3G51840	98.2	4e-21	ACX4, ATSCX, ATG6 | ACX4 (ACYL-COA OXIDASE 4); acyl-CoA oxidase/ oxidoreductase | chr3:19225653-19229008 REVERSE	1.80989	0.0267132
A_96_P107344	AK326305	AT2G17710	44.7	0.0003	unknown protein | chr2:7693856-7694554 FORWARD	1.80522	0.0104405
A_96_P064796	BI921549	AT2G41640	258	2e-69	transferase, transferring glycosyl groups | chr2:17360654-17362391 FORWARD	1.80135	0.0203951
A_96_P047781	BP884797	AT1G13340	152	1e-37	unknown protein | chr1:4569622-4571043 REVERSE	1.80016	0.00656599
A_96_P190219	BG134199	AT4G18910	221	3e-58	NIP1;2, NLM2 | NIP1;2 (NOD26-LIKE INTRINSIC PROTEIN 1;2); arsenite transmembrane transporter/ water channel | chr4:10366211-10368179 FORWARD	1.78424	0.00645891
A_96_P102559	TA44511_4081	AT4G10265	114	3e-26	wound-responsive protein, putative | chr4:6373226-6373477 REVERSE	1.78204	0.0226772
A_96_P219824	AK329003	AT3G01430	103	1e-22	FUNCTIONS IN: molecular_function unknown; INVOLVED IN: biological_process unknown; LOCATED IN: cellular_component unknown; EXPRESSED IN: 7 plant structures; EXPRESSED DURING: LP.06 six leaves visible, LP.04 four leaves visible, LP.10 ten leaves visible, petal differentiation and expansion stage; BEST Arabidopsis thaliana protein match is: NHL repeat-containing protein (TAIR:AT5G14890.1); Has 48 B…	1.78043	0.00172904
A_96_P245755	DB726788	no hits found				1.77788	0.00420208
A_96_P119267	WLK AY535423	AT2G23450	656	0	protein kinase family protein | chr2:9988926-9991244 REVERSE	1.77623	0.00256036
A_96_P259047	TC213163	AT4G03620	45.4	1e-05	myosin heavy chain-related | chr4:1607040-1608665 REVERSE	1.77512	0.015638
A_96_P139612	AI895187	AT3G54350	71.6	3e-13	emb1967 | emb1967 (embryo defective 1967) | chr3:20122298-20126031 REVERSE	1.77153	0.0482007
A_96_P099549	AK247774	no hits found				1.76329	0.00129393
A_96_P000041	Le3OH-1 AB010991	AT1G15550	376	1e-104	GA4, ATGA3OX1, GA3OX1 | GA3OX1 (GIBBERELLIN 3-OXIDASE 1); gibberellin 3-beta-dioxygenase/ transcription factor binding | chr1:5344569-5346078 REVERSE	1.76324	0.0467146
A_96_P063991	AK224692	AT5G48480	76.3	2e-14	unknown protein | chr5:19644814-19645658 FORWARD	1.7631	0.00541828
A_96_P224649	CD002091	AT5G03340	353	5e-98	cell division cycle protein 48, putative / CDC48, putative | chr5:810091-813133 REVERSE	1.76205	< 0.001
A_96_P107499	AK246936	AT3G45140	919	0	LOX2, ATLOX2 | LOX2 (LIPOXYGENASE 2); lipoxygenase | chr3:16525437-16529233 FORWARD	1.76045	0.021731
A_96_P258662	TC212741	AT1G30790	54.3	4e-08	F-box family protein | chr1:10932713-10933912 FORWARD	1.75925	0.0117393
A_96_P140837	AI897931	no hits found				1.75856	0.00468287
A_96_P080609	BI935825	AT5G09300	180	9e-46	2-oxoisovalerate dehydrogenase, putative / 3-methyl-2-oxobutanoate dehydrogenase, putative / branched-chain alpha-keto acid dehydrogenase E1 alpha subunit, putative | chr5:2884282-2886797 REVERSE	1.75798	0.0400654
A_96_P151831	AK329740	AT5G24530	491	1e-139	DMR6 | DMR6 (DOWNY MILDEW RESISTANT 6); oxidoreductase/ oxidoreductase, acting on paired donors, with incorporation or reduction of molecular oxygen, 2-oxoglutarate as one donor, and incorporation of one atom each of oxygen into both donors | chr5:8378964-8383154 FORWARD	1.75444	0.024172
A_96_P131347	AI487047	no hits found				1.7517	0.00808976
A_96_P249007	EG553908	AT1G72240	40.4	0.0007	unknown protein | chr1:27190211-27190573 FORWARD	1.75122	0.040622
A_96_P199944	BI423345	AT1G64080	42.7	8e-05	unknown protein | chr1:23785230-23786557 REVERSE	1.74535	0.0204645
A_96_P052456	A_96_P052456					1.72676	0.0393091
A_96_P102024	AK321157	AT5G50200	156	1e-38	WR3, ATNRT3.1, NRT3.1 | WR3 (WOUND-RESPONSIVE 3); nitrate transmembrane transporter | chr5:20436612-20437535 FORWARD	1.7239	0.0412185
A_96_P183599	AK329980	AT5G67150	317	1e-86	transferase family protein | chr5:26795880-26797226 REVERSE	1.72308	0.0140039
A_96_P130542	AK247529	AT5G50080	100	2e-21	ERF110 | DNA binding / transcription factor | chr5:20365948-20366835 FORWARD	1.72124	< 0.001
A_96_P016051	AF083253	AT3G12490	97.1	2e-20	ATCYSB | cysteine protease inhibitor, putative / cystatin, putative | chr3:3960523-3961777 REVERSE	1.71383	< 0.001
A_96_P073854	AI486655	no hits found				1.71295	0.00102874
A_96_P096214	AK320618	AT2G19810	339	3e-93	zinc finger (CCCH-type) family protein | chr2:8550419-8551498 FORWARD	1.71137	0.0161873
A_96_P126147	TA56553_4081	AT5G06530	119	2e-27	ABC transporter family protein | chr5:1990060-1994605 REVERSE	1.70717	0.0130942
A_96_P153896	AK326022	AT2G41380	328	2e-90	embryo-abundant protein-related | chr2:17251981-17252886 FORWARD	1.70528	0.00725136
A_96_P134962	AI774397	AT1G31320	188	6e-49	LBD4 | LBD4 (LOB DOMAIN-CONTAINING PROTEIN 4) | chr1:11213107-11214032 FORWARD	1.70304	0.0340484
A_96_P181829	DB706277	AT1G76680	200	5e-52	OPR1, ATOPR1 | OPR1; 12-oxophytodienoate reductase | chr1:28776982-28778271 FORWARD	1.7012	0.0453322
A_96_P008516	BI203197	AT5G64360	79.3	2e-15	DNAJ heat shock N-terminal domain-containing protein | chr5:25737208-25738602 REVERSE	1.70053	0.00682769
A_96_P145236	AW032754	AT1G69490	60.5	2e-10	NAP, ANAC029, ATNAP | NAP (NAC-like, activated by AP3/PI); transcription factor | chr1:26122233-26123222 FORWARD	1.69747	0.0273853
A_96_P093354	TA38372_4081	AT4G08900	595	1e-170	arginase | chr4:5703499-5705180 FORWARD	1.69628	0.0022665
A_96_P077809	loxD U37840	AT1G17420	1330	0	LOX3 | LOX3; electron carrier/ iron ion binding / lipoxygenase/ metal ion binding / oxidoreductase, acting on single donors with incorporation of molecular oxygen, incorporation of two atoms of oxygen | chr1:5977512-5981384 FORWARD	1.69141	0.0413762
A_96_P110142	AK328124	AT3G63010	548	1e-156	ATGID1B, GID1B | GID1B (GA INSENSITIVE DWARF1B); hydrolase | chr3:23289717-23290998 FORWARD	1.68397	< 0.001
A_96_P213164	AK328503	AT1G69490	220	2e-79	NAP, ANAC029, ATNAP | NAP (NAC-like, activated by AP3/PI); transcription factor | chr1:26122233-26123222 FORWARD	1.68095	0.0189325
A_96_P106494	TA48362_4081	AT5G42650	276	2e-80	AOS, CYP74A, DDE2 | AOS (ALLENE OXIDE SYNTHASE); allene oxide synthase/ hydro-lyase/ oxygen binding | chr5:17097803-17099359 REVERSE	1.68006	0.0273787
A_96_P016051	AF083253	AT3G12490	97.1	2e-20	ATCYSB | cysteine protease inhibitor, putative / cystatin, putative | chr3:3960523-3961777 REVERSE	1.67999	< 0.001
A_96_P016051	AF083253	AT3G12490	97.1	2e-20	ATCYSB | cysteine protease inhibitor, putative / cystatin, putative | chr3:3960523-3961777 REVERSE	1.67975	< 0.001
A_96_P016051	AF083253	AT3G12490	97.1	2e-20	ATCYSB | cysteine protease inhibitor, putative / cystatin, putative | chr3:3960523-3961777 REVERSE	1.67854	< 0.001
A_96_P016051	AF083253	AT3G12490	97.1	2e-20	ATCYSB | cysteine protease inhibitor, putative / cystatin, putative | chr3:3960523-3961777 REVERSE	1.67722	< 0.001
A_96_P084054	TC196018	AT5G37540	284	5e-77	aspartyl protease family protein | chr5:14912862-14914190 FORWARD	1.67429	0.0075181
A_96_P213224	AK329700	AT2G46680	115	4e-26	ATHB-7, ATHB7 | ATHB-7 (ARABIDOPSIS THALIANA HOMEOBOX 7); transcription activator/ transcription factor | chr2:19165777-19166773 REVERSE	1.6738	0.0116384
A_96_P034446	AK247529	AT5G50080	100	2e-21	ERF110 | DNA binding / transcription factor | chr5:20365948-20366835 FORWARD	1.67186	< 0.001
A_96_P073489	BI933454	AT5G50790	219	4e-67	nodulin MtN3 family protein | chr5:20656461-20657827 REVERSE	1.67164	0.00182095
A_96_P080914	AK326213	AT5G53390	234	3e-79	unknown protein | chr5:21656951-21659207 REVERSE	1.66976	0.00661182
A_96_P129722	AK247529	AT5G50080	100	2e-21	ERF110 | DNA binding / transcription factor | chr5:20365948-20366835 FORWARD	1.66973	< 0.001
A_96_P017031	BT013161	AT1G08470	309	3e-84	strictosidine synthase family protein | chr1:2682262-2683977 REVERSE	1.66798	0.0316154
A_96_P106999	TA48836_4081	AT4G20140	128	3e-30	GSO1 | GSO1 (GASSHO1); ATP binding / protein binding / protein kinase/ protein serine/threonine kinase/ protein tyrosine kinase | chr4:10884220-10888045 FORWARD	1.66762	0.00887181
A_96_P058631	AK224843	AT1G13360	120	8e-28	unknown protein | chr1:4577229-4577813 REVERSE	1.66563	< 0.001
A_96_P133437	AK329501	AT1G71695	351	6e-97	peroxidase 12 (PER12) (P12) (PRXR6) | chr1:26964359-26966557 FORWARD	1.66425	0.0125005
A_96_P143686	loxD U37840	AT1G17420	1330	0	LOX3 | LOX3; electron carrier/ iron ion binding / lipoxygenase/ metal ion binding / oxidoreductase, acting on single donors with incorporation of molecular oxygen, incorporation of two atoms of oxygen | chr1:5977512-5981384 FORWARD	1.66347	0.0371974
A_96_P111342	AK321850	AT5G10600	425	1e-119	CYP81K2 | CYP81K2; electron carrier/ heme binding / iron ion binding / monooxygenase/ oxygen binding | chr5:3351227-3352777 FORWARD	1.66257	0.0135429
A_96_P111307	GH623042	AT4G27310	116	1e-26	zinc finger (B-box type) family protein | chr4:13675853-13676616 FORWARD	1.64957	0.00157896
A_96_P140562	AI897062	no hits found				1.64869	0.0386064
A_96_P072514	AW979361	AT1G27620	261	2e-70	transferase family protein | chr1:9608444-9610432 FORWARD	1.64847	0.012209
A_96_P140602	AK247529	AT5G50080	100	2e-21	ERF110 | DNA binding / transcription factor | chr5:20365948-20366835 FORWARD	1.64788	0.00265763
A_96_P071539	BW688055	AT2G26580	102	1e-22	YAB5 | YAB5 (YABBY5); transcription factor | chr2:11303923-11306739 REVERSE	1.64751	0.00519305
A_96_P153986	BT014384	AT1G52820	280	2e-75	2-oxoglutarate-dependent dioxygenase, putative | chr1:19669216-19670321 FORWARD	1.6474	0.0243301
A_96_P073289	AK247529	AT5G50080	100	2e-21	ERF110 | DNA binding / transcription factor | chr5:20365948-20366835 FORWARD	1.64739	< 0.001
A_96_P105834	TA47633_4081	AT2G22840	94	1e-22	AtGRF1 | AtGRF1 (GROWTH-REGULATING FACTOR 1); transcription activator | chr2:9728841-9731141 FORWARD	1.6441	0.0199949
A_96_P069949	DB717716	no hits found				1.64384	0.0257274
A_96_P201699	BI924325	no hits found				1.64279	0.0486625
A_96_P136222	WLK AY535423	AT2G23450	656	0	protein kinase family protein | chr2:9988926-9991244 REVERSE	1.6425	0.00965311
A_96_P160681	AW626075	no hits found				1.64124	0.0132543
A_96_P195199	BG643900	AT1G45688	38.1	8e-05	unknown protein | chr1:17191502-17192870 FORWARD	1.64063	0.0307223
A_96_P029771	TA44457_4081	AT1G66180	309	2e-84	aspartyl protease family protein | chr1:24647221-24648513 FORWARD	1.63816	0.0015636
A_96_P108557	TA50310_4081	AT4G12840	142	1e-44	unknown protein | chr4:7533621-7536263 REVERSE	1.63367	0.0312703
A_96_P146851	AW035498	no hits found				1.63275	0.00123486
A_96_P086204	AK329554	AT4G12320	511	1e-145	CYP706A6 | CYP706A6; electron carrier/ heme binding / iron ion binding / monooxygenase/ oxygen binding | chr4:7314939-7316647 REVERSE	1.63274	0.0224576
A_96_P078759	FJ654265	AT1G80840	253	3e-67	WRKY40, ATWRKY40 | WRKY40; transcription factor | chr1:30383834-30385356 FORWARD	1.63005	0.00300901
A_96_P063541	AK325033	AT4G12560	114	1e-25	F-box family protein | chr4:7441815-7443157 FORWARD	1.62892	0.00603111
A_96_P039736	AK328270	AT1G75240	228	4e-60	AtHB33 | AtHB33 (ARABIDOPSIS THALIANA HOMEOBOX PROTEIN 33); DNA binding / transcription factor | chr1:28241576-28242505 FORWARD	1.62528	0.00863973
A_96_P152326	AK320517	AT3G09270	190	1e-48	ATGSTU8 | ATGSTU8 (GLUTATHIONE S-TRANSFERASE TAU 8); glutathione transferase | chr3:2848407-2849226 REVERSE	1.62518	0.011128
A_96_P190374	BG134451	AT1G20900	162	9e-41	ESC, ORE7, AHL27 | ESC (ESCAROLA); double-stranded DNA binding | chr1:7273024-7273959 FORWARD	1.62463	0.00378087
A_96_P082274	AK247387	no hits found				1.62266	0.0173435
A_96_P050431	BM410619	AT2G36690	221	3e-58	oxidoreductase, 2OG-Fe(II) oxygenase family protein | chr2:15379930-15381987 FORWARD	1.61774	0.00294912
A_96_P093764	AK247529	AT5G50080	100	2e-21	ERF110 | DNA binding / transcription factor | chr5:20365948-20366835 FORWARD	1.61454	< 0.001
A_96_P048241	AK328715	AT1G71780	199	1e-51	unknown protein | chr1:26995406-26996638 REVERSE	1.61012	0.00764232
A_96_P011656	GO373278	AT3G12500	318	6e-87	ATHCHIB, PR3, PR-3, CHI-B, B-CHI | ATHCHIB (ARABIDOPSIS THALIANA BASIC CHITINASE); chitinase | chr3:3962501-3963945 REVERSE	1.60948	0.0326333
A_96_P074954	AK329533	AT4G36990	129	6e-30	HSF4, HSFB1, AT-HSFB1, ATHSF4 | HSF4 (HEAT SHOCK FACTOR 4); DNA binding / transcription factor/ transcription repressor | chr4:17440660-17441706 FORWARD	1.60805	0.00174912
A_96_P208504	SlAP2a AK326004	AT4G36920	358	7e-99	AP2, FLO2, FL1 | AP2 (APETALA 2); transcription factor | chr4:17400998-17403140 FORWARD	1.60802	0.018732
A_96_P263412	TMC AF198390	AT3G12490	97.1	1e-20	ATCYSB | cysteine protease inhibitor, putative / cystatin, putative | chr3:3960523-3961777 REVERSE	1.60662	< 0.001
A_96_P109327	AK327464	AT3G26210	369	1e-102	CYP71B23 | CYP71B23; electron carrier/ heme binding / iron ion binding / monooxygenase/ oxygen binding | chr3:9593329-9595202 REVERSE	1.60643	0.0106011
A_96_P055721	AK329700	AT2G46680	115	4e-26	ATHB-7, ATHB7 | ATHB-7 (ARABIDOPSIS THALIANA HOMEOBOX 7); transcription activator/ transcription factor | chr2:19165777-19166773 REVERSE	1.60235	0.00978582
A_96_P144011	AW030712	AT3G63200	209	6e-55	PLP9, PLA IIIB | PLP9 (PATATIN-LIKE PROTEIN 9); nutrient reservoir | chr3:23346140-23347379 FORWARD	1.60152	0.031076
A_96_P149061	AW039543	AT3G01350	160	3e-40	proton-dependent oligopeptide transport (POT) family protein | chr3:135024-137460 FORWARD	1.59892	0.0318679
A_96_P072899	ADC1 AK319876	AT4G34710	915	0	ADC2, SPE2, ATADC2 | ADC2 (ARGININE DECARBOXYLASE 2); arginine decarboxylase | chr4:16560315-16562450 REVERSE	1.59779	0.00442593
A_96_P030841	DB692542	AT3G60690	92.4	2e-19	auxin-responsive family protein | chr3:22435262-22435774 FORWARD	1.59531	0.0205881
A_96_P198914	AK327464	AT3G26210	369	1e-102	CYP71B23 | CYP71B23; electron carrier/ heme binding / iron ion binding / monooxygenase/ oxygen binding | chr3:9593329-9595202 REVERSE	1.59434	0.00337957
A_96_P074234	twi1 AK322767	AT4G34135	516	1e-146	UGT73B2 | UGT73B2 (UDP-GLUCOSYLTRANSFERASE 73B2); UDP-glucosyltransferase/ UDP-glycosyltransferase/ flavonol 3-O-glucosyltransferase/ quercetin 7-O-glucosyltransferase | chr4:16345476-16347016 REVERSE	1.59367	0.00992021
A_96_P260257	AK325033	AT4G12560	114	1e-25	F-box family protein | chr4:7441815-7443157 FORWARD	1.59327	0.00602178
A_96_P154431	AK325781	AT3G47420	108	1e-23	glycerol-3-phosphate transporter, putative / glycerol 3-phosphate permease, putative | chr3:17472541-17474209 REVERSE	1.59013	0.0212962
A_96_P198104	BI208805	AT4G03620	75.5	3e-14	myosin heavy chain-related | chr4:1607040-1608665 REVERSE	1.58804	0.00679326
A_96_P040366	BI925981	AT1G78080	43.9	3e-09	RAP2.4 | RAP2.4 (related to AP2 4); DNA binding / transcription factor | chr1:29364790-29365794 FORWARD	1.58772	0.0105893
A_96_P154351	AK329215	AT1G23800	52.4	5e-07	ALDH2B7, ALDH2B | ALDH2B7; 3-chloroallyl aldehyde dehydrogenase/ aldehyde dehydrogenase (NAD) | chr1:8412238-8414804 REVERSE	1.58619	0.0471185
A_96_P146461	BT014183	AT1G72510	149	4e-36	unknown protein | chr1:27303906-27304403 FORWARD	1.58606	0.00457551
A_96_P118082	TA54581_4081	no hits found				1.58567	0.0233165
