# Supplementary material for: Expression profiling of tomato pre-abscission pedicels provides insights into abscission zone properties including competence to respond to abscission signals
Source: BMC Plant Biol. 2013 Mar 9;13:40. doi: 10.1186/1471-2229-13-40 (PMC3600680; doi:10.1186/1471-2229-13-40)
Supplement: Additional file 2 — Genes up-regulated in AZ compared with Dis. [file 1471-2229-13-40-S2.xlsx]

## Sheet: Additional file 2
Additional file 2 Genes up-regulated in AZ compared with Dis
		Arabidopsis homologue				AZ > Dis
Probe ID	Gene name/ EST accession No.	AGI gene ID	Score	E-value	Annotation	Fold change (LOG2)	p-value
A_96_P012556	TAPG4 U70481	AT3G59850	477	1e-135	polygalacturonase, putative / pectinase, putative | chr3:22109343-22111566 REVERSE	8.57291	0.022404
A_96_P013906	LeWUS AJ538329	AT2G17950	149	3e-36	WUS, PGA6, WUS1 | WUS (WUSCHEL); DNA binding / protein binding / transcription factor/ transcription regulator | chr2:7809100-7810671 REVERSE	8.25341	0.0023724
A_96_P216559	TA36496_4081	AT3G12500	81.6	5e-16	ATHCHIB, PR3, PR-3, CHI-B, B-CHI | ATHCHIB (ARABIDOPSIS THALIANA BASIC CHITINASE); chitinase | chr3:3962501-3963945 REVERSE	6.68369	< 0.001
A_96_P240288	SlERF52 AK327476	AT5G25190	162	2e-40	ethylene-responsive element-binding protein, putative | chr5:8707007-8707655 REVERSE	6.66269	0.00188081
A_96_P076884	AK324158	AT2G14580	215	3e-56	ATPRB1 | ATPRB1 | chr2:6225703-6226188 REVERSE	6.00027	0.0111565
A_96_P000266	Ls AF098674	AT1G55580	387	1e-107	LAS, SCL18 | LAS (Lateral Suppressor); transcription factor | chr1:20764106-20765443 FORWARD	5.88905	0.00845167
A_96_P153422	AK324158	AT2G14580	215	3e-56	ATPRB1 | ATPRB1 | chr2:6225703-6226188 REVERSE	5.71904	0.00699548
A_96_P016566	BT012940	AT2G32280	182	2e-46	unknown protein | chr2:13713210-13713977 FORWARD	5.40658	0.00443824
A_96_P204184	BI928574	AT5G03820	235	1e-62	GDSL-motif lipase/hydrolase family protein | chr5:1015803-1017251 REVERSE	5.26174	0.0354268
A_96_P197999	BI208492	no hits found				5.21133	0.0106848
A_96_P143681	AK324158	AT2G14580	215	3e-56	ATPRB1 | ATPRB1 | chr2:6225703-6226188 REVERSE	5.15424	0.00261713
A_96_P190874	RSI-1 AK324086	AT3G02885	119	2e-27	GASA5 | GASA5 (GAST1 PROTEIN HOMOLOG 5) | chr3:638323-639011 REVERSE	4.90516	0.012127
A_96_P146336	AW034543	AT3G48300	150	7e-37	CYP71A23 | CYP71A23; electron carrier/ heme binding / iron ion binding / monooxygenase/ oxygen binding | chr3:17885524-17887118 FORWARD	4.85	0.00939431
A_96_P112502	TA53264_4081	no hits found				4.84846	< 0.001
A_96_P197969	BI208422	AT3G02885	119	1e-27	GASA5 | GASA5 (GAST1 PROTEIN HOMOLOG 5) | chr3:638323-639011 REVERSE	4.79541	0.0118653
A_96_P197754	RSI-1 AK324086	AT3G02885	119	2e-27	GASA5 | GASA5 (GAST1 PROTEIN HOMOLOG 5) | chr3:638323-639011 REVERSE	4.67804	0.0104808
A_96_P111142	TA52575_4081	AT5G46700	250	5e-67	TET1, TRN2 | TRN2 (TORNADO 2) | chr5:18951035-18952439 FORWARD	4.60978	0.0245472
A_96_P054601	RSI-1 AK324086	AT3G02885	119	2e-27	GASA5 | GASA5 (GAST1 PROTEIN HOMOLOG 5) | chr3:638323-639011 REVERSE	4.60575	0.0109279
A_96_P012746	Bl AF426174	AT5G57620	231	8e-61	MYB36, AtMYB36 | MYB36 (myb domain protein 36); DNA binding / transcription factor | chr5:23334904-23336388 FORWARD	4.4967	0.00732621
A_96_P232064	AK323960	AT3G61490	686	0	glycoside hydrolase family 28 protein / polygalacturonase (pectinase) family protein | chr3:22758439-22760137 FORWARD	4.35959	0.0152748
A_96_P012631	LOXA U09026	AT1G55020	1146	0	LOX1 | LOX1; lipoxygenase | chr1:20525798-20530143 FORWARD	4.35497	0.00930235
A_96_P077754	TA38392_4081	AT5G05340	253	3e-67	peroxidase, putative | chr5:1579142-1580819 REVERSE	4.32238	0.00398759
A_96_P264952	AJ289776	AT1G17860	58.5	3e-09	trypsin and protease inhibitor family protein / Kunitz family protein | chr1:6149343-6149933 FORWARD	4.29708	0.0195385
A_96_P012291	TKn3 U76408	AT1G23380	275	4e-74	KNAT6, KNAT6L, KNAT6S | KNAT6; DNA binding / transcription activator/ transcription factor | chr1:8297499-8302492 REVERSE	4.14114	< 0.001
A_96_P068016	AK247469	AT1G18810	148	1e-35	phytochrome kinase substrate-related | chr1:6485709-6486872 REVERSE	4.13961	0.0115253
A_96_P256752	TC210327	AT1G19450	299	1e-81	integral membrane protein, putative / sugar transporter family protein | chr1:6731671-6734633 REVERSE	4.10444	< 0.001
A_96_P132612	AI490010	AT1G68320	116	1e-26	MYB62, AtMYB62, BW62B, BW62C | MYB62 (myb domain protein 62); DNA binding / transcription factor | chr1:25603842-25604884 FORWARD	4.10013	0.00865572
A_96_P043751	TA38392_4081	AT5G05340	253	3e-67	peroxidase, putative | chr5:1579142-1580819 REVERSE	4.09089	0.00368351
A_96_P127407	TA56865_4081	AT1G19450	177	4e-45	integral membrane protein, putative / sugar transporter family protein | chr1:6731671-6734633 REVERSE	4.07404	0.0155294
A_96_P017531	AK330067	AT4G17800	222	3e-58	DNA-binding protein-related | chr4:9895549-9896427 REVERSE	4.06176	0.00948784
A_96_P035461	BW690986	no hits found				4.03659	0.00987704
A_96_P014181	BL4 AF375967	AT4G32980	278	4e-75	ATH1 | ATH1 (ARABIDOPSIS THALIANA HOMEOBOX GENE 1); DNA binding / sequence-specific DNA binding / transcription factor | chr4:15914865-15916873 REVERSE	4.03332	0.017991
A_96_P168704	LOXA U09026	AT1G55020	1146	0	LOX1 | LOX1; lipoxygenase | chr1:20525798-20530143 FORWARD	3.99431	0.0434948
A_96_P065581	BI210672	AT3G23930	73.6	1e-13	unknown protein | chr3:8647028-8647775 FORWARD	3.97051	0.0175146
A_96_P073229	X73986	AT1G17860	59.7	2e-09	trypsin and protease inhibitor family protein / Kunitz family protein | chr1:6149343-6149933 FORWARD	3.94384	0.0303379
A_96_P108797	BI211136	ATCG00270	84.7	3e-33	PSBD | PSII D2 protein | chrC:32711-33772 FORWARD	3.94093	0.0383332
A_96_P226779	GOB FJ435163	AT5G53950	304	9e-83	CUC2, ANAC098 | CUC2 (CUP-SHAPED COTYLEDON 2); transcription factor | chr5:21901966-21903795 REVERSE	3.81928	0.00329055
A_96_P106729	AK247727	no hits found				3.76897	0.00498868
A_96_P109252	TA51045_4081	AT1G59950	44.3	4e-05	aldo/keto reductase, putative | chr1:22068033-22070588 REVERSE	3.75482	0.045158
A_96_P077599	AI777049	AT2G45180	137	3e-33	protease inhibitor/seed storage/lipid transfer protein (LTP) family protein | chr2:18626377-18626781 FORWARD	3.68874	0.0294784
A_96_P069949	DB717716	no hits found				3.61971	0.0250305
A_96_P201699	BI924325	no hits found				3.61678	0.0263159
A_96_P011856	AF461042	AT5G42650	478	1e-135	AOS, CYP74A, DDE2 | AOS (ALLENE OXIDE SYNTHASE); allene oxide synthase/ hydro-lyase/ oxygen binding | chr5:17097803-17099359 REVERSE	3.59137	0.00360327
A_96_P241649	AK327737	AT3G48690	255	3e-68	ATCXE12, CXE12 | CXE12; carboxylesterase | chr3:18037186-18038160 REVERSE	3.59065	0.00768111
A_96_P038006	GO374663	AT3G01570	166	2e-41	glycine-rich protein / oleosin | chr3:222152-222778 REVERSE	3.58741	0.0158879
A_96_P084909	BW687670	AT2G42610	233	7e-62	LSH10 | LSH10 (LIGHT SENSITIVE HYPOCOTYLS 10) | chr2:17748005-17748538 FORWARD	3.55606	0.00245666
A_96_P200659	BI922175	AT5G58390	164	4e-41	peroxidase, putative | chr5:23599755-23601244 REVERSE	3.54055	0.0195357
A_96_P188044	BG130789	AT5G65340	104	9e-29	unknown protein | chr5:26113684-26114445 REVERSE	3.49258	0.0275576
A_96_P196349	BI204004	AT3G24240	54.7	3e-08	leucine-rich repeat transmembrane protein kinase, putative | chr3:8780551-8784150 FORWARD	3.48239	0.0389994
A_96_P204674	BI929508	no hits found				3.4729	0.0301207
A_96_P031381	AK323322	AT1G12100	129	3e-30	lipid binding | chr1:4095246-4095845 FORWARD	3.45792	0.00772667
A_96_P144426	AK329872	AT4G30170	485	1e-137	peroxidase, putative | chr4:14762922-14764482 FORWARD	3.44766	0.00444154
A_96_P107139	AK329872	AT4G30170	485	1e-137	peroxidase, putative | chr4:14762922-14764482 FORWARD	3.39998	0.00456498
A_96_P069444	DB679261	AT2G25440	57	7e-09	AtRLP20 | AtRLP20 (Receptor Like Protein 20); kinase/ protein binding | chr2:10826735-10829402 FORWARD	3.33702	0.00110136
A_96_P197769	AK320918	AT5G05600	461	1e-130	oxidoreductase, 2OG-Fe(II) oxygenase family protein | chr5:1672266-1674602 FORWARD	3.33639	0.00639279
A_96_P156561	pr p23 AK322366	AT4G11650	344	5e-95	ATOSM34 | ATOSM34 (osmotin 34) | chr4:7025127-7026113 REVERSE	3.32416	0.0111124
A_96_P191679	BG626643	AT3G57490	75.9	5e-15	40S ribosomal protein S2 (RPS2D) | chr3:21279824-21280887 REVERSE	3.31579	< 0.001
A_96_P035581	BW687719	AT3G12500	74.3	4e-14	ATHCHIB, PR3, PR-3, CHI-B, B-CHI | ATHCHIB (ARABIDOPSIS THALIANA BASIC CHITINASE); chitinase | chr3:3962501-3963945 REVERSE	3.31344	0.0335654
A_96_P191076	cevi19 AK323674	AT3G12120	471	1e-133	FAD2 | FAD2 (FATTY ACID DESATURASE 2); delta12-fatty acid dehydrogenase/ omega-6 fatty acid desaturase | chr3:3860592-3861743 REVERSE	3.31314	0.0418602
A_96_P000336	lap2 U50152	AT4G30920	694	0	cytosol aminopeptidase family protein | chr4:15046589-15049304 REVERSE	3.30884	0.0329359
A_96_P181929	BF097523	no hits found				3.29319	0.0013745
A_96_P260877	TC214970	AT1G76490	138	2e-33	HMG1, HMGR1 | HMG1 (HYDROXY METHYLGLUTARYL COA REDUCTASE 1); hydroxymethylglutaryl-CoA reductase | chr1:28695801-28698206 FORWARD	3.26168	0.00570273
A_96_P054606	AB223041	AT2G26710	634	0	BAS1, CYP734A1, CYP72B1 | BAS1 (PHYB ACTIVATION TAGGED SUPPRESSOR 1); oxygen binding / steroid hydroxylase | chr2:11380700-11383413 FORWARD	3.23804	0.0147133
A_96_P189529	AK323960	AT3G61490	686	0	glycoside hydrolase family 28 protein / polygalacturonase (pectinase) family protein | chr3:22758439-22760137 FORWARD	3.20338	0.00838284
A_96_P206539	BI934195	AT1G76490	98.6	1e-21	HMG1, HMGR1 | HMG1 (HYDROXY METHYLGLUTARYL COA REDUCTASE 1); hydroxymethylglutaryl-CoA reductase | chr1:28695801-28698206 FORWARD	3.1944	0.00209
A_96_P160956	AW647691	AT5G14020	201	2e-52	INVOLVED IN: N-terminal protein myristoylation; LOCATED IN: vacuole; EXPRESSED IN: root; CONTAINS InterPro DOMAIN/s: BRO1 (InterPro:IPR004328); BEST Arabidopsis thaliana protein match is: unknown protein (TAIR:AT1G73390.3); Has 53 Blast hits to 53 proteins in 7 species: Archae - 0; Bacteria - 0; Metazoa - 0; Fungi - 0; Plants - 53; Viruses - 0; Other Eukaryotes - 0 (source: NCBI BLink). | chr5:45…	3.17831	0.0318356
A_96_P030681	SlERF68 AW034080	AT5G47220	56.2	9e-09	ATERF2, ATERF-2, ERF2 | ERF2 (ETHYLENE RESPONSIVE ELEMENT BINDING FACTOR 2); DNA binding / transcription activator/ transcription factor | chr5:19172023-19172754 REVERSE	3.17401	0.0444388
A_96_P044321	AK327737	AT3G48690	255	3e-68	ATCXE12, CXE12 | CXE12; carboxylesterase | chr3:18037186-18038160 REVERSE	3.17045	0.0183486
A_96_P204179	BI928570	no hits found				3.15749	0.0376896
A_96_P172039	BE431711	AT5G45580	100	4e-22	transcription factor | chr5:18481092-18482598 REVERSE	3.1148	0.0114252
A_96_P247602	DV935725	AT3G45770	46.6	3e-06	oxidoreductase, zinc-binding dehydrogenase family protein | chr3:16805753-16807774 REVERSE	3.11428	0.00640603
A_96_P108377	TA50096_4081	AT4G23980	110	5e-25	ARF9 | ARF9 (AUXIN RESPONSE FACTOR 9); transcription factor | chr4:12451592-12454737 FORWARD	3.11425	0.00863746
A_96_P253737	TC204775	no hits found				3.10824	0.002845
A_96_P110867	TA52360_4081	no hits found				3.10279	0.0314657
A_96_P074239	SlGA2ox5 EF441355	AT1G30040	376	1e-104	ATGA2OX2 | ATGA2OX2 (GIBBERELLIN 2-OXIDASE); gibberellin 2-beta-dioxygenase | chr1:10537769-10539570 FORWARD	3.08984	0.0437893
A_96_P010533	AK323732	AT4G25150	225	3e-59	acid phosphatase, putative | chr4:12901736-12902882 REVERSE	3.00975	0.00958144
A_96_P224639	CD002083	no hits found				3.0026	0.0377464
A_96_P052956	AK324231	AT5G48485	87.8	4e-18	DIR1 | DIR1 (DEFECTIVE IN INDUCED RESISTANCE 1); lipid binding / lipid transporter | chr5:19646317-19646625 REVERSE	2.99841	0.00388598
A_96_P150161	AW092456	AT2G24200	120	5e-32	cytosol aminopeptidase | chr2:10287017-10289450 REVERSE	2.96502	0.0275712
A_96_P196054	BI203257	AT3G07340	53.5	1e-07	basic helix-loop-helix (bHLH) family protein | chr3:2341188-2343288 REVERSE	2.95802	0.00466257
A_96_P207909	BM410550	no hits found				2.94511	0.0117331
A_96_P170549	BE344440	AT5G18310	78.2	4e-15	unknown protein | chr5:6061759-6062912 FORWARD	2.93747	0.0032709
A_96_P147601	AK325708	AT1G53020	286	6e-77	UBC26, PFU3 | UBC26 (UBIQUITIN-CONJUGATING ENZYME 26); ubiquitin-protein ligase | chr1:19751372-19759474 REVERSE	2.9282	0.0174251
A_96_P211404	BP881803	no hits found				2.92028	0.0334421
A_96_P259047	TC213163	AT4G03620	45.4	1e-05	myosin heavy chain-related | chr4:1607040-1608665 REVERSE	2.91694	0.0469509
A_96_P085969	EXPB2 DQ205653	AT1G65680	238	4e-63	ATEXPB2, EXPB2, ATHEXP BETA 1.4 | ATEXPB2 (ARABIDOPSIS THALIANA EXPANSIN B2) | chr1:24427266-24428399 FORWARD	2.89235	0.0470037
A_96_P152996	EXPB2 DQ205653	AT1G65680	238	4e-63	ATEXPB2, EXPB2, ATHEXP BETA 1.4 | ATEXPB2 (ARABIDOPSIS THALIANA EXPANSIN B2) | chr1:24427266-24428399 FORWARD	2.87409	0.0140268
A_96_P173339	Dwarf BE433666	AT3G30180	63.9	2e-11	CYP85A2, BR6OX2 | BR6OX2 (BRASSINOSTEROID-6-OXIDASE 2); monooxygenase/ oxygen binding | chr3:11810867-11813509 FORWARD	2.84301	0.0482499
A_96_P189534	BI208939	AT1G69700	236	9e-63	ATHVA22C | ATHVA22C | chr1:26220337-26221663 FORWARD	2.82055	0.00221643
A_96_P214714	BP889760	AT3G13920	209	8e-55	EIF4A1, RH4, TIF4A1 | EIF4A1 (EUKARYOTIC TRANSLATION INITIATION FACTOR 4A1); ATP-dependent helicase/ translation initiation factor | chr3:4592635-4594094 REVERSE	2.81022	0.0227207
A_96_P192044	AK323254	AT5G15630	586	1e-167	COBL4, IRX6 | IRX6 | chr5:5084842-5086545 FORWARD	2.80659	0.00484113
A_96_P000166	pr p23 AK322366	AT4G11650	344	5e-95	ATOSM34 | ATOSM34 (osmotin 34) | chr4:7025127-7026113 REVERSE	2.80642	0.0020325
A_96_P178934	BE462248	no hits found				2.79795	0.0199803
A_96_P077619	AK324158	AT2G14580	215	3e-56	ATPRB1 | ATPRB1 | chr2:6225703-6226188 REVERSE	2.78428	0.0208614
A_96_P009751	BI203929	no hits found				2.77615	0.0121542
A_96_P012991	Z46675	no hits found				2.75937	0.00978209
A_96_P054371	AW218955	AT4G32650	206	1e-53	ATKC1, KAT3 | ATKC1 (ARABIDOPSIS THALIANA K+ RECTIFYING CHANNEL 1); cyclic nucleotide binding / inward rectifier potassium channel | chr4:15751482-15754797 REVERSE	2.7551	0.0266871
A_96_P141479	AJ319916	AT2G38870	55.1	1e-08	protease inhibitor, putative | chr2:16236546-16237050 REVERSE	2.74988	0.0346583
A_96_P087594	BI931665	AT2G31957	63.9	9e-11	LCR75, LCR79 | LCR75 (LOW-MOLECULAR-WEIGHT CYSTEINE-RICH 75) | chr2:13587709-13588187 FORWARD	2.71199	0.0141498
A_96_P027071	BE354788	AT1G73260	37.4	0.007	trypsin and protease inhibitor family protein / Kunitz family protein | chr1:27547410-27548057 REVERSE	2.70899	0.0164365
A_96_P096259	TA39970_4081	no hits found				2.70508	0.002885
A_96_P077614	Z46674	AT4G08395	40.8	0.0005	unknown protein | chr4:5319634-5320712 FORWARD	2.69081	0.00930756
A_96_P144011	AW030712	AT3G63200	209	6e-55	PLP9, PLA IIIB | PLP9 (PATATIN-LIKE PROTEIN 9); nutrient reservoir | chr3:23346140-23347379 FORWARD	2.68891	0.00547565
A_96_P087664	BI931665	AT2G31957	63.9	9e-11	LCR75, LCR79 | LCR75 (LOW-MOLECULAR-WEIGHT CYSTEINE-RICH 75) | chr2:13587709-13588187 FORWARD	2.66811	0.00847586
A_96_P226684	CK720539	AT5G58660	113	5e-26	oxidoreductase, 2OG-Fe(II) oxygenase family protein | chr5:23701509-23703802 FORWARD	2.66574	0.00400207
A_96_P051901	GO372888	AT2G02850	150	1e-36	ARPN | ARPN (PLANTACYANIN); copper ion binding / electron carrier | chr2:826630-827720 REVERSE	2.64542	0.00434515
A_96_P134002	AI772225	AT4G28250	219	8e-58	ATEXPB3, EXPB3, ATHEXP BETA 1.6 | ATEXPB3 (ARABIDOPSIS THALIANA EXPANSIN B3) | chr4:14000446-14001945 REVERSE	2.63662	0.00637098
A_96_P198474	BI209569	no hits found				2.63149	0.00976941
A_96_P130812	BI931665	AT2G31957	63.9	9e-11	LCR75, LCR79 | LCR75 (LOW-MOLECULAR-WEIGHT CYSTEINE-RICH 75) | chr2:13587709-13588187 FORWARD	2.61527	0.0053389
A_96_P060576	AK325600	AT2G45570	422	1e-118	CYP76C2 | CYP76C2; electron carrier/ heme binding / iron ion binding / monooxygenase/ oxygen binding | chr2:18779935-18781922 REVERSE	2.60541	0.0240681
A_96_P052241	BI208939	AT1G69700	236	9e-63	ATHVA22C | ATHVA22C | chr1:26220337-26221663 FORWARD	2.60478	0.0111537
A_96_P198919	BI210712	AT1G69700	147	1e-36	ATHVA22C | ATHVA22C | chr1:26220337-26221663 FORWARD	2.57876	0.0196338
A_96_P192049	TA37161_4081	AT4G30920	696	0	cytosol aminopeptidase family protein | chr4:15046589-15049304 REVERSE	2.56817	0.0165573
A_96_P193494	BG629967	AT3G55290	102	8e-23	short-chain dehydrogenase/reductase (SDR) family protein | chr3:20502653-20503730 FORWARD	2.55359	0.00303192
A_96_P144551	AW031585	no hits found				2.55042	0.0143429
A_96_P099424	Dwarf AK324524	AT3G30180	624	1e-179	CYP85A2, BR6OX2 | BR6OX2 (BRASSINOSTEROID-6-OXIDASE 2); monooxygenase/ oxygen binding | chr3:11810867-11813509 FORWARD	2.52834	0.0327067
A_96_P043946	AK323257	AT2G18360	258	7e-69	hydrolase, alpha/beta fold family protein | chr2:7976848-7979221 REVERSE	2.52587	0.00263008
A_96_P131932	Td M61914	AT3G10050	537	1e-153	OMR1 | OMR1 (L-O-METHYLTHREONINE RESISTANT 1); L-threonine ammonia-lyase | chr3:3099164-3101741 REVERSE	2.52565	0.0184502
A_96_P052916	BI926952	AT1G73620	392	1e-109	thaumatin-like protein, putative / pathogenesis-related protein, putative | chr1:27681432-27682954 FORWARD	2.52448	0.0161147
A_96_P203334	BI926802	no hits found				2.52411	0.0110423
A_96_P076209	exp9 AJ243340	AT2G39700	447	1e-126	ATEXPA4, ATEXP4, ATHEXP ALPHA 1.6 | ATEXPA4 (ARABIDOPSIS THALIANA EXPANSIN A4) | chr2:16544246-16545434 REVERSE	2.5189	0.0092886
A_96_P198339	BI209334	AT3G12500	109	5e-25	ATHCHIB, PR3, PR-3, CHI-B, B-CHI | ATHCHIB (ARABIDOPSIS THALIANA BASIC CHITINASE); chitinase | chr3:3962501-3963945 REVERSE	2.51412	0.0174236
A_96_P231269	DB697130	AT2G37900	202	1e-52	proton-dependent oligopeptide transport (POT) family protein | chr2:15864396-15866408 REVERSE	2.50799	0.0256615
A_96_P165401	AW928930	AT4G00610	64.7	3e-11	DNA-binding storekeeper protein-related | chr4:256957-257943 REVERSE	2.4925	0.0201195
A_96_P041271	AK322199	AT3G16660	110	8e-25	unknown protein | chr3:5676904-5677788 FORWARD	2.48949	0.00806418
A_96_P014471	Dwarf AK324524	AT3G30180	624	1e-179	CYP85A2, BR6OX2 | BR6OX2 (BRASSINOSTEROID-6-OXIDASE 2); monooxygenase/ oxygen binding | chr3:11810867-11813509 FORWARD	2.4841	0.0368341
A_96_P066211	ES895415	AT5G14920	91.3	6e-19	gibberellin-regulated family protein | chr5:4826598-4827761 FORWARD	2.48	0.00471853
A_96_P048431	EG553330	AT2G22170	99	9e-37	lipid-associated family protein | chr2:9427010-9427742 REVERSE	2.45435	0.0152799
A_96_P039956	AK246959	AT3G11760	281	8e-76	unknown protein | chr3:3718529-3721123 FORWARD	2.44469	0.0140149
A_96_P201035	TA36568_4081	AT4G11650	332	2e-91	ATOSM34 | ATOSM34 (osmotin 34) | chr4:7025127-7026113 REVERSE	2.41676	< 0.001
A_96_P077854	AK320220	AT4G37530	449	1e-126	peroxidase, putative | chr4:17634786-17636082 FORWARD	2.40434	0.0178457
A_96_P046216	BF097076	AT5G58660	81.3	4e-16	oxidoreductase, 2OG-Fe(II) oxygenase family protein | chr5:23701509-23703802 FORWARD	2.40144	0.0104529
A_96_P190219	BG134199	AT4G18910	221	3e-58	NIP1;2, NLM2 | NIP1;2 (NOD26-LIKE INTRINSIC PROTEIN 1;2); arsenite transmembrane transporter/ water channel | chr4:10366211-10368179 FORWARD	2.39712	0.0155073
A_96_P069036	DB687632	AT5G42590	133	9e-32	CYP71A16 | CYP71A16; electron carrier/ heme binding / iron ion binding / monooxygenase/ oxygen binding | chr5:17031217-17033640 REVERSE	2.38714	0.00785167
A_96_P028046	AK247105	AT3G06840	53.1	2e-07	unknown protein | chr3:2156930-2157624 FORWARD	2.37071	0.00408966
A_96_P167214	AW931428	AT3G63200	257	2e-69	PLP9, PLA IIIB | PLP9 (PATATIN-LIKE PROTEIN 9); nutrient reservoir | chr3:23346140-23347379 FORWARD	2.34859	0.00467929
A_96_P115892	SlERF56 TA54084_4081	AT3G23240	159	2e-39	ERF1, ATERF1 | ERF1 (ETHYLENE RESPONSE FACTOR 1); DNA binding / transcription activator/ transcription factor | chr3:8295705-8296361 FORWARD	2.31096	0.0187163
A_96_P090040	TA36831_4081	AT1G72060	37.4	0.008	serine-type endopeptidase inhibitor | chr1:27118494-27118843 FORWARD	2.31048	0.0456337
A_96_P201569	ADC1 AK319876	AT4G34710	915	0	ADC2, SPE2, ATADC2 | ADC2 (ARGININE DECARBOXYLASE 2); arginine decarboxylase | chr4:16560315-16562450 REVERSE	2.29897	0.00575698
A_96_P015811	GO375886	AT2G18420	99	5e-21	Encodes a Gibberellin-regulated GASA/GAST/Snakin family protein | chr2:7993861-7994334 FORWARD	2.28909	0.010264
A_96_P171554	BE354492	AT5G18290	42	0.0002	SIP1;2, SIP1B | SIP1;2; water channel | chr5:6055198-6056407 REVERSE	2.27623	0.00619619
A_96_P144281	AW031132	AT1G50560	88.6	3e-23	CYP705A25 | CYP705A25; electron carrier/ heme binding / iron ion binding / monooxygenase/ oxygen binding | chr1:18724275-18725916 FORWARD	2.27416	0.0161646
A_96_P147161	AW036085	AT4G09600	38.1	0.001	GASA3 | GASA3 (GAST1 PROTEIN HOMOLOG 3) | chr4:6073014-6073516 REVERSE	2.27368	0.00629313
A_96_P209199	AB360604	AT3G04720	50.8	2e-06	PR4, HEL, PR-4 | PR4 (PATHOGENESIS-RELATED 4); chitin binding | chr3:1285691-1286531 REVERSE	2.27183	0.0222584
A_96_P198104	BI208805	AT4G03620	75.5	3e-14	myosin heavy chain-related | chr4:1607040-1608665 REVERSE	2.26931	0.00891916
A_96_P154733	TA36568_4081	AT4G11650	332	2e-91	ATOSM34 | ATOSM34 (osmotin 34) | chr4:7025127-7026113 REVERSE	2.25881	< 0.001
A_96_P025706	BG135464	AT2G41370	336	5e-93	BOP2 | BOP2 (BLADE ON PETIOLE2); protein binding | chr2:17238019-17240203 REVERSE	2.24448	0.00543803
A_96_P143628	TA36568_4081	AT4G11650	332	2e-91	ATOSM34 | ATOSM34 (osmotin 34) | chr4:7025127-7026113 REVERSE	2.2441	0.00114282
A_96_P012241	AJ133600	no hits found				2.23238	0.0346491
A_96_P012741	SlERF1 AY077626	AT5G25190	166	3e-41	ethylene-responsive element-binding protein, putative | chr5:8707007-8707655 REVERSE	2.2323	0.0280922
A_96_P089294	TA36568_4081	AT4G11650	332	2e-91	ATOSM34 | ATOSM34 (osmotin 34) | chr4:7025127-7026113 REVERSE	2.22314	< 0.001
A_96_P075629	AK324419	AT5G67090	503	1e-142	subtilase family protein | chr5:26774111-26776321 REVERSE	2.22192	0.0261615
A_96_P022286	BG130339	AT5G60800	43.9	6e-05	heavy-metal-associated domain-containing protein | chr5:24461116-24462464 REVERSE	2.22132	0.0046131
A_96_P205969	Td M61914	AT3G10050	537	1e-153	OMR1 | OMR1 (L-O-METHYLTHREONINE RESISTANT 1); L-threonine ammonia-lyase | chr3:3099164-3101741 REVERSE	2.2116	0.0181042
A_96_P261677	TC215751	no hits found				2.20675	0.0333941
A_96_P196824	TA36568_4081	AT4G11650	332	2e-91	ATOSM34 | ATOSM34 (osmotin 34) | chr4:7025127-7026113 REVERSE	2.20475	0.0035632
A_96_P023186	A_96_P023186					2.19847	0.0290898
A_96_P014166	exp12 AJ560647	AT2G03090	301	4e-82	ATEXPA15, EXP15, ATEXP15, ATHEXP ALPHA 1.3 | ATEXPA15 (ARABIDOPSIS THALIANA EXPANSIN A15) | chr2:917361-918554 REVERSE	2.1979	0.00810441
A_96_P165486	Td M61914	AT3G10050	537	1e-153	OMR1 | OMR1 (L-O-METHYLTHREONINE RESISTANT 1); L-threonine ammonia-lyase | chr3:3099164-3101741 REVERSE	2.19785	0.00899689
A_96_P188294	BG131103	no hits found				2.19708	0.00562664
A_96_P139602	AK324419	AT5G67090	503	1e-142	subtilase family protein | chr5:26774111-26776321 REVERSE	2.19492	0.0272347
A_96_P171829	Td M61914	AT3G10050	537	1e-153	OMR1 | OMR1 (L-O-METHYLTHREONINE RESISTANT 1); L-threonine ammonia-lyase | chr3:3099164-3101741 REVERSE	2.18152	0.0213119
A_96_P014976	BW690731	AT1G48750	107	5e-24	protease inhibitor/seed storage/lipid transfer protein (LTP) family protein | chr1:18036019-18036303 FORWARD	2.17547	0.00458119
A_96_P012611	cellulase U20590	AT4G02290	773	0	AtGH9B13 | AtGH9B13 (Arabidopsis thaliana glycosyl hydrolase 9B13); catalytic/ hydrolase, hydrolyzing O-glycosyl compounds | chr4:1002654-1005125 REVERSE	2.17359	< 0.001
A_96_P011656	GO373278	AT3G12500	318	6e-87	ATHCHIB, PR3, PR-3, CHI-B, B-CHI | ATHCHIB (ARABIDOPSIS THALIANA BASIC CHITINASE); chitinase | chr3:3962501-3963945 REVERSE	2.17023	0.00647317
A_96_P160891	AW626331	no hits found				2.15687	0.0276011
A_96_P158946	AF461042	AT5G42650	478	1e-135	AOS, CYP74A, DDE2 | AOS (ALLENE OXIDE SYNTHASE); allene oxide synthase/ hydro-lyase/ oxygen binding | chr5:17097803-17099359 REVERSE	2.1568	0.0315278
A_96_P077909	AK326776	AT1G24020	57.8	8e-09	MLP423 | MLP423 (MLP-LIKE PROTEIN 423) | chr1:8500653-8501458 REVERSE	2.15114	0.0333029
A_96_P036956	AB360604	AT3G04720	50.8	2e-06	PR4, HEL, PR-4 | PR4 (PATHOGENESIS-RELATED 4); chitin binding | chr3:1285691-1286531 REVERSE	2.14542	0.0438858
A_96_P012041	AF136579	AT4G19690	411	1e-115	IRT1 | IRT1 (iron-regulated transporter 1); cadmium ion transmembrane transporter/ copper uptake transmembrane transporter/ iron ion transmembrane transporter/ manganese ion transmembrane transporter/ zinc ion transmembrane transporter | chr4:10707487-10708723 FORWARD	2.14225	0.0453739
A_96_P201884	BI924537	AT5G50400	310	5e-85	ATPAP27, PAP27 | PAP27 (PURPLE ACID PHOSPHATASE 27); acid phosphatase/ protein serine/threonine phosphatase | chr5:20523575-20526231 REVERSE	2.14106	0.0229876
A_96_P145481	GO373278	AT3G12500	318	6e-87	ATHCHIB, PR3, PR-3, CHI-B, B-CHI | ATHCHIB (ARABIDOPSIS THALIANA BASIC CHITINASE); chitinase | chr3:3962501-3963945 REVERSE	2.1387	0.00561565
A_96_P042561	AK323500	AT2G25625	54.3	7e-08	unknown protein | chr2:10906562-10907099 FORWARD	2.13078	0.037764
A_96_P041511	AW929513	AT3G60810	241	2e-64	unknown protein | chr3:22470579-22471756 FORWARD	2.11219	0.0153543
A_96_P160421	AW625490	AT2G22880	42.4	0.0002	VQ motif-containing protein | chr2:9741119-9741463 REVERSE	2.10866	0.0217124
A_96_P128642	NP232858	AT5G66740	570	1e-163	unknown protein | chr5:26647114-26648558 FORWARD	2.1084	< 0.001
A_96_P257812	TC211692	AT5G48900	286	6e-78	pectate lyase family protein | chr5:19825240-19828909 FORWARD	2.08552	0.00220813
A_96_P093714	AK326335	AT5G39530	191	9e-49	unknown protein | chr5:15826285-15827517 REVERSE	2.08447	0.0253874
A_96_P217879	pr p23 AK322366	AT4G11650	344	5e-95	ATOSM34 | ATOSM34 (osmotin 34) | chr4:7025127-7026113 REVERSE	2.08203	0.00146927
A_96_P200354	AK325001	AT4G34980	204	1e-116	SLP2 | SLP2; serine-type peptidase | chr4:16656929-16659223 REVERSE	2.08143	0.0232136
A_96_P131347	AI487047	no hits found				2.07757	0.0150081
A_96_P084569	BW688181	no hits found				2.07642	0.0190182
A_96_P162146	AW649598	AT2G16500	190	3e-49	ADC1, ARGDC1, ARGDC, SPE1 | ADC1 (ARGININE DECARBOXYLASE 1); arginine decarboxylase | chr2:7150796-7152904 REVERSE	2.07638	0.0139395
A_96_P155686	AK246137	AT2G23320	219	2e-57	WRKY15 | WRKY15; calmodulin binding / transcription factor | chr2:9924998-9926154 FORWARD	2.07147	0.0378704
A_96_P127737	X55193	AT5G63180	554	1e-158	pectate lyase family protein | chr5:25341106-25343113 REVERSE	2.06887	0.0172885
A_96_P050011	AK326335	AT5G39530	191	9e-49	unknown protein | chr5:15826285-15827517 REVERSE	2.06789	0.020985
A_96_P128437	NP000616	AT3G59850	498	1e-141	polygalacturonase, putative / pectinase, putative | chr3:22109343-22111566 REVERSE	2.0657	0.0167893
A_96_P096269	AI486811	no hits found				2.06142	0.00572746
A_96_P129792	Td M61914	AT3G10050	537	1e-153	OMR1 | OMR1 (L-O-METHYLTHREONINE RESISTANT 1); L-threonine ammonia-lyase | chr3:3099164-3101741 REVERSE	2.0603	0.0203303
A_96_P245085	DB725958	AT5G64260	234	4e-62	EXL2 | EXL2 (EXORDIUM LIKE 2) | chr5:25703980-25704897 FORWARD	2.05919	0.00896684
A_96_P078344	DB706277	AT1G76680	200	5e-52	OPR1, ATOPR1 | OPR1; 12-oxophytodienoate reductase | chr1:28776982-28778271 FORWARD	2.0569	0.00490664
A_96_P122282	TA55631_4081	AT1G62610	208	2e-54	short-chain dehydrogenase/reductase (SDR) family protein | chr1:23181531-23182690 REVERSE	2.05561	0.02098
A_96_P089580	ADC1 AK319876	AT4G34710	915	0	ADC2, SPE2, ATADC2 | ADC2 (ARGININE DECARBOXYLASE 2); arginine decarboxylase | chr4:16560315-16562450 REVERSE	2.04864	0.0101005
A_96_P259537	TC213704	no hits found				2.03629	0.0231908
A_96_P000466	BW685235	no hits found				2.02466	0.0293316
A_96_P042336	AK323625	AT3G27890	258	2e-69	NQR | NQR (NADPH:QUINONE OXIDOREDUCTASE); FMN reductase | chr3:10350807-10351938 REVERSE	2.0225	0.0202753
A_96_P034156	Td M61914	AT3G10050	537	1e-153	OMR1 | OMR1 (L-O-METHYLTHREONINE RESISTANT 1); L-threonine ammonia-lyase | chr3:3099164-3101741 REVERSE	2.01489	0.0152535
A_96_P055872	AK321268	AT3G16370	474	1e-134	GDSL-motif lipase/hydrolase family protein | chr3:5556928-5558351 FORWARD	2.00958	0.0326004
A_96_P038826	BW691977	AT2G26490	228	2e-60	transducin family protein / WD-40 repeat family protein | chr2:11268035-11269432 FORWARD	1.99447	0.0315113
A_96_P205799	BI932405	no hits found				1.99391	< 0.001
A_96_P021526	BI931057	AT3G58690	235	2e-62	protein kinase family protein | chr3:21709369-21711246 FORWARD	1.98727	0.0408288
A_96_P114407	AK325211	AT1G59740	785	0	proton-dependent oligopeptide transport (POT) family protein | chr1:21968227-21972312 FORWARD	1.98531	0.0336074
A_96_P142806	AJ785396	AT4G24275	48.1	4e-06	Identified as a screen for stress-responsive genes. | chr4:12588579-12588959 FORWARD	1.97834	0.0376695
A_96_P119287	AK321593	AT3G16300	146	2e-35	integral membrane family protein | chr3:5525491-5526207 REVERSE	1.9767	0.040613
A_96_P198649	AK246137	AT2G23320	219	2e-57	WRKY15 | WRKY15; calmodulin binding / transcription factor | chr2:9924998-9926154 FORWARD	1.97102	0.0304181
A_96_P200489	TA41140_4081	AT1G01300	553	1e-157	aspartyl protease family protein | chr1:117065-118522 FORWARD	1.96222	0.00821285
A_96_P160681	AW626075	no hits found				1.95302	0.0105854
A_96_P216739	AK329902	AT1G62300	357	2e-98	WRKY6, ATWRKY6 | WRKY6; transcription factor | chr1:23016887-23019155 REVERSE	1.94674	0.00485866
A_96_P077869	DB684842	AT1G13750	198	2e-51	calcineurin-like phosphoesterase family protein | chr1:4715490-4718091 REVERSE	1.9461	0.017415
A_96_P044106	TA41140_4081	AT1G01300	553	1e-157	aspartyl protease family protein | chr1:117065-118522 FORWARD	1.9396	0.00495558
A_96_P075014	TA43424_4081	AT2G45570	251	4e-67	CYP76C2 | CYP76C2; electron carrier/ heme binding / iron ion binding / monooxygenase/ oxygen binding | chr2:18779935-18781922 REVERSE	1.93867	0.0135735
A_96_P025021	AK247391	AT5G22930	77.8	1e-14	unknown protein | chr5:7668229-7669315 REVERSE	1.9261	< 0.001
A_96_P171334	Td M61914	AT3G10050	537	1e-153	OMR1 | OMR1 (L-O-METHYLTHREONINE RESISTANT 1); L-threonine ammonia-lyase | chr3:3099164-3101741 REVERSE	1.92207	0.0476068
A_96_P097544	AK246137	AT2G23320	219	2e-57	WRKY15 | WRKY15; calmodulin binding / transcription factor | chr2:9924998-9926154 FORWARD	1.92048	0.0372124
A_96_P246702	AK324830	AT4G21760	588	1e-168	BGLU47 | BGLU47 (Beta-glucosidase 47); catalytic/ cation binding / hydrolase, hydrolyzing O-glycosyl compounds | chr4:11561229-11563871 FORWARD	1.91744	0.012864
A_96_P023286	AK325554	AT3G02110	743	0	scpl25 | scpl25 (serine carboxypeptidase-like 25); serine-type carboxypeptidase | chr3:370902-373637 REVERSE	1.91645	< 0.001
A_96_P062011	AW222670	no hits found				1.91244	0.00110229
A_96_P219824	AK329003	AT3G01430	103	1e-22	FUNCTIONS IN: molecular_function unknown; INVOLVED IN: biological_process unknown; LOCATED IN: cellular_component unknown; EXPRESSED IN: 7 plant structures; EXPRESSED DURING: LP.06 six leaves visible, LP.04 four leaves visible, LP.10 ten leaves visible, petal differentiation and expansion stage; BEST Arabidopsis thaliana protein match is: NHL repeat-containing protein (TAIR:AT5G14890.1); Has 48 B…	1.90412	0.00331203
A_96_P120257	AK329902	AT1G62300	357	2e-98	WRKY6, ATWRKY6 | WRKY6; transcription factor | chr1:23016887-23019155 REVERSE	1.90319	0.00342513
A_96_P092815	AADC1B AK324088	AT1G43710	538	1e-153	emb1075 | emb1075 (embryo defective 1075); carboxy-lyase/ catalytic/ pyridoxal phosphate binding | chr1:16486534-16488298 REVERSE	1.89739	0.0393981
A_96_P104119	AK325900	no hits found				1.8958	0.0213521
A_96_P122637	TA55718_4081	AT4G24660	176	9e-45	ATHB22, MEE68 | ATHB22 (HOMEOBOX PROTEIN 22); DNA binding / transcription factor | chr4:12724851-12725513 REVERSE	1.89179	0.0135814
A_96_P072899	ADC1 AK319876	AT4G34710	915	0	ADC2, SPE2, ATADC2 | ADC2 (ARGININE DECARBOXYLASE 2); arginine decarboxylase | chr4:16560315-16562450 REVERSE	1.89109	0.0129556
A_96_P011621	AW738222	AT1G73325	73.9	8e-14	trypsin and protease inhibitor family protein / Kunitz family protein | chr1:27567518-27568186 REVERSE	1.89071	0.00823923
A_96_P040841	BI925839	AT1G69400	145	2e-35	transducin family protein / WD-40 repeat family protein | chr1:26087027-26088806 FORWARD	1.87725	0.0394179
A_96_P056346	A_96_P056346					1.87643	0.00393076
A_96_P114267	AK321033	no hits found				1.87387	0.0124672
A_96_P145666	AW033404	AT2G41370	238	7e-64	BOP2 | BOP2 (BLADE ON PETIOLE2); protein binding | chr2:17238019-17240203 REVERSE	1.87063	0.0163785
A_96_P101994	AK323669	AT5G46690	250	1e-66	bHLH071 | bHLH071 (beta HLH protein 71); DNA binding / transcription factor | chr5:18945639-18947434 FORWARD	1.86963	0.0139703
A_96_P054316	BI209758	AT4G02320	180	5e-46	pectinesterase family protein | chr4:1022725-1026118 REVERSE	1.86517	0.0208872
A_96_P201334	BI923751	AT5G40290	247	3e-66	metal-dependent phosphohydrolase HD domain-containing protein | chr5:16105259-16108501 REVERSE	1.86379	0.0477569
A_96_P114932	TA53854_4081	AT4G29010	227	4e-60	AIM1 | AIM1 (ABNORMAL INFLORESCENCE MERISTEM); enoyl-CoA hydratase | chr4:14297312-14302016 REVERSE	1.84792	0.00232672
A_96_P185699	BG126168	AT2G28550	215	2e-56	RAP2.7, TOE1 | RAP2.7 (RELATED TO AP2.7); DNA binding / transcription factor | chr2:12226168-12228251 REVERSE	1.84638	0.0067569
A_96_P181009	CycD3;2 AJ002589	AT5G67260	306	3e-83	CYCD3;2 | CYCD3;2 (CYCLIN D3;2); cyclin-dependent protein kinase | chr5:26836313-26837665 FORWARD	1.83938	0.0234393
A_96_P107684	CycD3;2 AJ002589	AT5G67260	306	3e-83	CYCD3;2 | CYCD3;2 (CYCLIN D3;2); cyclin-dependent protein kinase | chr5:26836313-26837665 FORWARD	1.83937	0.048194
A_96_P013166	OVATE AK247861	AT2G18500	111	7e-25	ATOFP7, OFP7 | OFP7 (ARABIDOPSIS THALIANA OVATE FAMILY PROTEIN 7) | chr2:8027102-8028049 FORWARD	1.8314	< 0.001
A_96_P129692	AI483484	AT5G53390	124	3e-29	unknown protein | chr5:21656951-21659207 REVERSE	1.81891	0.0216754
A_96_P040871	AI489331	AT1G58460	57	7e-09	unknown protein | chr1:21721404-21722429 FORWARD	1.81055	0.00177153
A_96_P200979	BI923022	AT4G34710	345	2e-95	ADC2, SPE2, ATADC2 | ADC2 (ARGININE DECARBOXYLASE 2); arginine decarboxylase | chr4:16560315-16562450 REVERSE	1.80984	0.0139561
A_96_P143521	AK329902	AT1G62300	357	2e-98	WRKY6, ATWRKY6 | WRKY6; transcription factor | chr1:23016887-23019155 REVERSE	1.8067	0.0162154
A_96_P233169	AK324830	AT4G21760	588	1e-168	BGLU47 | BGLU47 (Beta-glucosidase 47); catalytic/ cation binding / hydrolase, hydrolyzing O-glycosyl compounds | chr4:11561229-11563871 FORWARD	1.79803	0.0105843
A_96_P091739	AK327616	AT5G50400	903	0	ATPAP27, PAP27 | PAP27 (PURPLE ACID PHOSPHATASE 27); acid phosphatase/ protein serine/threonine phosphatase | chr5:20523575-20526231 REVERSE	1.79634	0.0439155
A_96_P054346	AK328733	AT1G24140	406	1e-113	matrixin family protein | chr1:8536131-8537285 REVERSE	1.79633	0.00566224
A_96_P084209	WRKYIId-4 AY157063	AT2G23320	102	7e-23	WRKY15 | WRKY15; calmodulin binding / transcription factor | chr2:9924998-9926154 FORWARD	1.78972	0.0416048
A_96_P213274	BP886741	no hits found				1.78791	0.00888563
A_96_P048271	AK323756	AT4G25250	130	8e-31	invertase/pectin methylesterase inhibitor family protein | chr4:12934632-12935231 FORWARD	1.78647	0.00682279
A_96_P062311	BP893968	no hits found				1.78504	0.00145086
A_96_P146941	AW035722	AT1G13750	91.7	1e-19	calcineurin-like phosphoesterase family protein | chr1:4715490-4718091 REVERSE	1.78419	0.0190093
A_96_P155528	TA37792_4081	AT1G02205	656	0	CER1 | CER1 (ECERIFERUM 1); octadecanal decarbonylase | chr1:418818-422154 FORWARD	1.78213	0.0042778
A_96_P203454	cel7 Y11268	AT1G22880	691	0	ATGH9B4, ATCEL5, CEL5 | CEL5 (CELLULASE 5); catalytic/ hydrolase, hydrolyzing O-glycosyl compounds | chr1:8095770-8097539 FORWARD	1.78178	0.020758
A_96_P096265	TA39971_4081	no hits found				1.77431	0.0484539
A_96_P205774	BI932339	AT3G02230	395	1e-111	RGP1, ATRGP1 | RGP1 (REVERSIBLY GLYCOSYLATED POLYPEPTIDE 1); cellulose synthase (UDP-forming) | chr3:415463-417304 FORWARD	1.7742	0.0222465
A_96_P138232	AK328371	AT3G01600	217	8e-71	anac044 | anac044 (Arabidopsis NAC domain containing protein 44); transcription factor | chr3:229365-231105 FORWARD	1.77307	0.00734164
A_96_P055096	BI423102	no hits found				1.76594	0.0183751
A_96_P112182	TA53188_4081	AT5G17390	68.9	1e-12	universal stress protein (USP) family protein | chr5:5727640-5728688 FORWARD	1.76433	< 0.001
A_96_P084944	BW688588	AT4G33355	101	4e-22	lipid binding | chr4:16067097-16067568 FORWARD	1.75944	0.00413518
A_96_P203679	BI927360	AT1G64310	125	1e-29	pentatricopeptide (PPR) repeat-containing protein | chr1:23866053-23867711 FORWARD	1.75656	0.0169998
A_96_P120837	TA55264_4081	no hits found				1.75628	< 0.001
A_96_P137262	AI778966	AT3G20660	189	2e-48	AtOCT4 | AtOCT4 (Arabidopsis thaliana ORGANIC CATION/CARNITINE TRANSPORTER4); carbohydrate transmembrane transporter/ sugar:hydrogen symporter | chr3:7225271-7228510 REVERSE	1.74953	0.0034206
A_96_P033436	AK325343	AT3G09270	218	3e-57	ATGSTU8 | ATGSTU8 (GLUTATHIONE S-TRANSFERASE TAU 8); glutathione transferase | chr3:2848407-2849226 REVERSE	1.74507	0.0034685
A_96_P077159	AK324775	AT4G12910	706	0	scpl20 | scpl20 (serine carboxypeptidase-like 20); serine-type carboxypeptidase | chr4:7550576-7553051 REVERSE	1.74394	0.00152344
A_96_P137617	AI779761	AT5G59845	114	1e-26	gibberellin-regulated family protein | chr5:24111443-24111808 FORWARD	1.73995	0.00241515
A_96_P035001	AK326342	AT3G13810	335	5e-92	AtIDD11 | AtIDD11 (Arabidopsis thaliana Indeterminate(ID)-Domain 11); nucleic acid binding / transcription factor/ zinc ion binding | chr3:4544941-4547300 FORWARD	1.7398	0.00874446
A_96_P081064	DB698324	AT2G15480	137	2e-45	UGT73B5 | UGT73B5 (UDP-glucosyl transferase 73B5); UDP-glucosyltransferase/ UDP-glycosyltransferase/ quercetin 3-O-glucosyltransferase/ transferase, transferring glycosyl groups | chr2:6758817-6760452 FORWARD	1.73715	0.00602246
A_96_P214239	BP888947	AT5G43020	221	2e-58	leucine-rich repeat transmembrane protein kinase, putative | chr5:17255426-17257742 REVERSE	1.72942	0.0170244
A_96_P052226	CK468680	AT2G47260	160	1e-39	WRKY23, ATWRKY23 | WRKY23; transcription factor | chr2:19405045-19406446 REVERSE	1.72781	0.0042818
A_96_P126707	TA56691_4081	AT4G23930	169	1e-42	FUNCTIONS IN: molecular_function unknown; INVOLVED IN: biological_process unknown; LOCATED IN: endomembrane system; EXPRESSED IN: 11 plant structures; EXPRESSED DURING: 6 growth stages; CONTAINS InterPro DOMAIN/s: Harpin-induced 1 (InterPro:IPR010847); BEST Arabidopsis thaliana protein match is: proline-rich family protein (TAIR:AT1G64450.1); Has 183 Blast hits to 177 proteins in 15 species: Arch…	1.72647	0.00235846
A_96_P238007	DB715353	AT1G67025	66.2	2e-11	FUNCTIONS IN: molecular_function unknown; INVOLVED IN: biological_process unknown; LOCATED IN: cellular_component unknown; BEST Arabidopsis thaliana protein match is: ATP binding / kinase/ protein kinase/ protein serine/threonine kinase/ protein tyrosine kinase (TAIR:AT1G18390.1); Has 101 Blast hits to 88 proteins in 6 species: Archae - 0; Bacteria - 0; Metazoa - 0; Fungi - 0; Plants - 101; Virus…	1.71374	0.00728403
A_96_P196514	BI204498	AT2G01818	179	1e-45	zinc ion binding | chr2:353552-355370 REVERSE	1.71314	0.00183439
A_96_P098214	TA41140_4081	AT1G01300	553	1e-157	aspartyl protease family protein | chr1:117065-118522 FORWARD	1.70998	0.0117149
A_96_P226304	CK715116	AT1G75240	53.5	3e-08	AtHB33 | AtHB33 (ARABIDOPSIS THALIANA HOMEOBOX PROTEIN 33); DNA binding / transcription factor | chr1:28241576-28242505 FORWARD	1.70872	0.0217198
A_96_P001941	AK246137	AT2G23320	219	2e-57	WRKY15 | WRKY15; calmodulin binding / transcription factor | chr2:9924998-9926154 FORWARD	1.70817	0.0451001
A_96_P011951	AK326143	AT5G59790	341	7e-94	unknown protein | chr5:24090950-24092804 FORWARD	1.70682	0.0472602
A_96_P012526	cel7 Y11268	AT1G22880	691	0	ATGH9B4, ATCEL5, CEL5 | CEL5 (CELLULASE 5); catalytic/ hydrolase, hydrolyzing O-glycosyl compounds | chr1:8095770-8097539 FORWARD	1.70599	0.0136114
A_96_P148266	AW037799	AT3G04720	84.7	1e-17	PR4, HEL, PR-4 | PR4 (PATHOGENESIS-RELATED 4); chitin binding | chr3:1285691-1286531 REVERSE	1.704	0.0283547
A_96_P002456	BI927366	AT4G14960	409	1e-117	TUA6 | TUA6; structural constituent of cytoskeleton | chr4:8548769-8550319 REVERSE	1.69983	0.0392832
A_96_P108637	TA50399_4081	AT1G12950	297	7e-81	MATE efflux family protein | chr1:4419849-4422462 FORWARD	1.69759	0.0125952
A_96_P127072	TA56779_4081	AT5G16990	238	4e-63	NADP-dependent oxidoreductase, putative | chr5:5581831-5583849 REVERSE	1.69573	0.0393958
A_96_P197229	BI206363	AT3G26590	105	8e-24	MATE efflux family protein | chr3:9761927-9765259 REVERSE	1.69498	0.0135847
A_96_P183889	cbl AJ717347	AT5G24270	317	1e-86	SOS3, CBL4 | SOS3 (SALT OVERLY SENSITIVE 3); calcium ion binding / calcium-dependent protein serine/threonine phosphatase | chr5:8238781-8240179 REVERSE	1.69489	0.022603
A_96_P101954	AK323844	AT5G52390	212	3e-55	photoassimilate-responsive protein, putative | chr5:21264281-21265173 REVERSE	1.69075	0.0186657
A_96_P220009	AK248028	AT4G30410	42.7	0.0002	transcription factor | chr4:14871309-14871851 REVERSE	1.6765	0.00669912
A_96_P245760	AK328371	AT3G01600	217	8e-71	anac044 | anac044 (Arabidopsis NAC domain containing protein 44); transcription factor | chr3:229365-231105 FORWARD	1.67627	0.0402038
A_96_P215689	BP892102	AT1G13700	86.3	7e-18	glucosamine/galactosamine-6-phosphate isomerase family protein | chr1:4694475-4695600 REVERSE	1.67194	0.00224282
A_96_P211454	BP881909	AT5G24270	218	1e-57	SOS3, CBL4 | SOS3 (SALT OVERLY SENSITIVE 3); calcium ion binding / calcium-dependent protein serine/threonine phosphatase | chr5:8238781-8240179 REVERSE	1.67116	0.0150635
A_96_P051213	BM535116	AT1G02205	278	2e-75	CER1 | CER1 (ECERIFERUM 1); octadecanal decarbonylase | chr1:418818-422154 FORWARD	1.6671	0.00596112
A_96_P047661	TA47926_4081	AT5G42610	112	2e-25	unknown protein | chr5:17062507-17063934 FORWARD	1.66707	0.0488587
A_96_P248962	TA40720_4081	AT2G23320	219	2e-57	WRKY15 | WRKY15; calmodulin binding / transcription factor | chr2:9924998-9926154 FORWARD	1.6652	0.0495507
A_96_P247042	cel7 Y11268	AT1G22880	691	0	ATGH9B4, ATCEL5, CEL5 | CEL5 (CELLULASE 5); catalytic/ hydrolase, hydrolyzing O-glycosyl compounds | chr1:8095770-8097539 FORWARD	1.66186	0.00961931
A_96_P215799	AK329389	AT1G01200	313	1e-85	ATRABA3, ATRAB-A3 | ATRABA3 (ARABIDOPSIS RAB GTPASE HOMOLOG A3); GTP binding | chr1:86715-88145 REVERSE	1.64675	0.0121466
A_96_P043096	BI421885	AT5G38200	300	8e-82	hydrolase | chr5:15256383-15258474 FORWARD	1.64645	0.0185267
A_96_P092639	TA38012_4081	AT5G44430	46.6	9e-06	PDF1.2c | PDF1.2c (plant defensin 1.2c) | chr5:17909092-17909444 REVERSE	1.64488	0.0196821
A_96_P235420	AK326143	AT5G59790	341	7e-94	unknown protein | chr5:24090950-24092804 FORWARD	1.64127	0.0363044
A_96_P257477	AK328818	AT2G23620	295	2e-80	ATMES1, MES1 | MES1 (METHYL ESTERASE 1); hydrolase, acting on ester bonds / methyl indole-3-acetate esterase/ methyl jasmonate esterase/ methyl salicylate esterase | chr2:10047462-10049248 REVERSE	1.63961	0.00428763
A_96_P246260	AK325898	no hits found				1.6322	0.0123625
A_96_P208994	BP875613	no hits found				1.63184	0.0110493
A_96_P022681	FJ440849	AT1G46480	219	3e-57	WOX4 | WOX4 (WUSCHEL RELATED HOMEOBOX 4); transcription factor | chr1:17236903-17237953 REVERSE	1.62797	0.00155729
A_96_P189544	BG133150	AT3G53190	182	5e-47	pectate lyase family protein | chr3:19714171-19717537 FORWARD	1.62529	0.0495085
A_96_P152956	opr2	AT1G76690	366	1e-101	OPR2, ATOPR2 | OPR2 | chr1:28778976-28780355 FORWARD	1.62284	0.00281463
A_96_P077704	AK327616	AT5G50400	903	0	ATPAP27, PAP27 | PAP27 (PURPLE ACID PHOSPHATASE 27); acid phosphatase/ protein serine/threonine phosphatase | chr5:20523575-20526231 REVERSE	1.62037	0.0223545
A_96_P206079	BI933305	AT3G26590	190	7e-49	MATE efflux family protein | chr3:9761927-9765259 REVERSE	1.61722	0.01582
A_96_P181594	DB706277	AT1G76680	200	5e-52	OPR1, ATOPR1 | OPR1; 12-oxophytodienoate reductase | chr1:28776982-28778271 FORWARD	1.61654	< 0.001
A_96_P160306	AW625268	no hits found				1.61621	0.0352019
A_96_P054831	FS203501	no hits found				1.61393	0.00334208
A_96_P217334	BP896126	no hits found				1.61367	0.00413969
A_96_P092234	TA37802_4081	AT4G23420	40	0.001	short-chain dehydrogenase/reductase (SDR) family protein | chr4:12226288-12228562 FORWARD	1.61077	0.00308749
A_96_P058326	AW217682	AT2G26440	145	2e-35	pectinesterase family protein | chr2:11247407-11249407 FORWARD	1.60994	0.0264375
A_96_P016051	AF083253	AT3G12490	97.1	2e-20	ATCYSB | cysteine protease inhibitor, putative / cystatin, putative | chr3:3960523-3961777 REVERSE	1.60563	0.00230435
A_96_P202249	BI925250	AT4G36550	40	0.002	binding / ubiquitin-protein ligase | chr4:17245400-17247926 REVERSE	1.60491	0.00875303
A_96_P127252	AK319847	AT5G54510	1007	0	GH3.6, DFL1 | DFL1 (DWARF IN LIGHT 1); indole-3-acetic acid amido synthetase | chr5:22131321-22133564 REVERSE	1.60444	0.0276654
A_96_P208299	BM412188	AT5G01030	57.4	1e-12	unknown protein | chr5:10638-13003 FORWARD	1.60221	0.0055962
A_96_P061496	BG128348	AT1G20925	130	2e-45	auxin efflux carrier family protein | chr1:7290612-7292507 FORWARD	1.60191	0.00237792
A_96_P052606	BI203428	AT3G07350	151	3e-37	unknown protein | chr3:2347674-2348570 FORWARD	1.59985	0.00779379
A_96_P053906	AK322365	AT3G16500	206	2e-53	PAP1, IAA26 | PAP1 (PHYTOCHROME-ASSOCIATED PROTEIN 1); transcription factor | chr3:5612801-5614208 REVERSE	1.59944	0.00828581
A_96_P152326	AK320517	AT3G09270	190	1e-48	ATGSTU8 | ATGSTU8 (GLUTATHIONE S-TRANSFERASE TAU 8); glutathione transferase | chr3:2848407-2849226 REVERSE	1.59701	0.0406095
A_96_P204564	TA36304_4081	AT1G17860	60.1	2e-09	trypsin and protease inhibitor family protein / Kunitz family protein | chr1:6149343-6149933 FORWARD	1.59586	< 0.001
A_96_P031296	TA48209_4081	AT1G03230	305	6e-83	extracellular dermal glycoprotein, putative / EDGP, putative | chr1:790110-791414 FORWARD	1.59175	0.00523249
A_96_P198044	BI208671	no hits found				1.59058	0.00280087
A_96_P220094	AK325554	AT3G02110	743	0	scpl25 | scpl25 (serine carboxypeptidase-like 25); serine-type carboxypeptidase | chr3:370902-373637 REVERSE	1.58828	< 0.001
