# Supplementary material for: Expression profiling of tomato pre-abscission pedicels provides insights into abscission zone properties including competence to respond to abscission signals
Source: BMC Plant Biol. 2013 Mar 9;13:40. doi: 10.1186/1471-2229-13-40 (PMC3600680; doi:10.1186/1471-2229-13-40)
Supplement: Additional file 4 — Genes down-regulated in AZ compared with non-AZ (Prox and Dis). [file 1471-2229-13-40-S4.xlsx]

## Sheet: Additional file 4
Additional file 4 Genes down-regulated in AZ compared with non-AZ (Prox and Dis)
					Prox > AZ			Dis > AZ
Tomato Gene ID	Probe ID	Gene name / EST accession number	Arabidopsis homologue	Annotation	Fold change	p-value		Fold change	p-value
					(LOG2)			(LOG2)
Solyc11g011710	A_96_P233309	AK324977	AT1G29460	auxin-responsive protein, putative	1.62795	0.005711		1.61176	0.0071777
Solyc06g071730	A_96_P085554	AK248036	AT5G47740	unknown	1.62285	0.00669068		1.64521	0.012795
ND	A_96_P184234	BF114405	AT3G14560	unknown protein	1.65787	0.0125579		1.71089	0.00446854
ND	A_96_P098584	TA41413_4081	no hits found		1.79146	0.00744933		1.78392	0.00266484
