# Supplementary material for: Expression profiling of tomato pre-abscission pedicels provides insights into abscission zone properties including competence to respond to abscission signals
Source: BMC Plant Biol. 2013 Mar 9;13:40. doi: 10.1186/1471-2229-13-40 (PMC3600680; doi:10.1186/1471-2229-13-40)
Supplement: Additional file 5 — Genes up-regulated in Prox compared with Dis. [file 1471-2229-13-40-S5.xlsx]

## Sheet: Additional file 5
Additional file 5 Genes up-regulated in Prox compared with Dis
		Arabidopsis homologue				Prox > Dis
Probe ID	Gene name/ EST accession No.	AGI gene ID	Score	E-value	Annotation	Fold change (LOG2)	p-value
A_96_P134002	AI772225	AT4G28250.1	219	8e-58	ATEXPB3, EXPB3, ATHEXP BETA 1.6 | ATEXPB3 (ARABIDOPSIS THALIANA EXPANSIN B3) | chr4:14000446-14001945 REVERSE	5.55348	0.0019887
A_96_P062696	BI211091	AT1G04040.1	245	2e-65	acid phosphatase class B family protein | chr1:1042564-1043819 REVERSE	5.33457	0.00260069
A_96_P119172	AK320503	AT3G23290.2	224	5e-59	LSH4 | LSH4 (LIGHT SENSITIVE HYPOCOTYLS 4) | chr3:8326958-8328010 FORWARD	5.27256	0.047264
A_96_P264952	AJ289776	AT1G17860.1	58.5	3e-09	trypsin and protease inhibitor family protein / Kunitz family protein | chr1:6149343-6149933 FORWARD	5.15365	0.0155496
A_96_P031381	AK323322	AT1G12100.1	129	3e-30	lipid binding | chr1:4095246-4095845 FORWARD	5.07365	0.00323483
A_96_P138787	AI782101	AT2G26580.2	43.9	4e-05	YAB5 | YAB5 (YABBY5); transcription factor | chr2:11303923-11306739 REVERSE	4.99521	0.0154067
A_96_P073229	X73986	AT1G17860.1	59.7	2e-09	trypsin and protease inhibitor family protein / Kunitz family protein | chr1:6149343-6149933 FORWARD	4.7817	0.0217699
A_96_P161526	AW648605	AT1G09750.1	126	1e-29	chloroplast nucleoid DNA-binding protein-related | chr1:3157541-3158960 FORWARD	4.59699	0.016097
A_96_P044201	AK319513	AT1G09750.1	481	1e-136	chloroplast nucleoid DNA-binding protein-related | chr1:3157541-3158960 FORWARD	4.47997	< 0.001
A_96_P077854	AK320220	AT4G37530.1	449	1e-126	peroxidase, putative | chr4:17634786-17636082 FORWARD	4.42054	0.00741565
A_96_P041271	AK322199	AT3G16660.1	110	8e-25	unknown protein | chr3:5676904-5677788 FORWARD	4.3026	< 0.001
A_96_P057626	AW443936	AT5G48485.1	90.1	6e-19	DIR1 | DIR1 (DEFECTIVE IN INDUCED RESISTANCE 1); lipid binding / lipid transporter | chr5:19646317-19646625 REVERSE	4.29606	0.00396169
A_96_P190874	RSI-1 AK324086	AT3G02885.1	119	2e-27	GASA5 | GASA5 (GAST1 PROTEIN HOMOLOG 5) | chr3:638323-639011 REVERSE	4.15687	0.0189743
A_96_P227009	AK319371	AT5G57123.1	99.4	4e-21	unknown protein | chr5:23127215-23127418 REVERSE	3.96914	0.0191885
A_96_P241649	AK327737	AT3G48690.1	255	3e-68	ATCXE12, CXE12 | CXE12; carboxylesterase | chr3:18037186-18038160 REVERSE	3.9666	0.0133419
A_96_P197969	BI208422	AT3G02885.1	119	1e-27	GASA5 | GASA5 (GAST1 PROTEIN HOMOLOG 5) | chr3:638323-639011 REVERSE	3.91182	0.0251414
A_96_P025531	AK320730	AT2G44480.1	600	1e-171	BGLU17 | BGLU17 (BETA GLUCOSIDASE 17); catalytic/ cation binding / hydrolase, hydrolyzing O-glycosyl compounds | chr2:18359780-18363001 FORWARD	3.89719	0.0133051
A_96_P010533	AK323732	AT4G25150.1	225	3e-59	acid phosphatase, putative | chr4:12901736-12902882 REVERSE	3.86551	0.0128512
A_96_P038826	BW691977	AT2G26490.1	228	2e-60	transducin family protein / WD-40 repeat family protein | chr2:11268035-11269432 FORWARD	3.80729	0.00346936
A_96_P054601	RSI-1 AK324086	AT3G02885.1	119	2e-27	GASA5 | GASA5 (GAST1 PROTEIN HOMOLOG 5) | chr3:638323-639011 REVERSE	3.80614	0.0232509
A_96_P056916	GO374658	AT1G03870.1	127	1e-29	FLA9 | FLA9 (FASCICLIN-LIKE ARABINOOGALACTAN 9) | chr1:982625-983368 REVERSE	3.78807	0.00192211
A_96_P197754	RSI-1 AK324086	AT3G02885.1	119	2e-27	GASA5 | GASA5 (GAST1 PROTEIN HOMOLOG 5) | chr3:638323-639011 REVERSE	3.76789	0.0194327
A_96_P182539	SlMBP14 BF098196	AT2G45660.1	119	1e-27	AGL20, SOC1 | AGL20 (AGAMOUS-LIKE 20); transcription factor | chr2:18807799-18810193 REVERSE	3.66258	0.0181689
A_96_P012741	SlERF1 AY077626	AT5G25190.1	166	3e-41	ethylene-responsive element-binding protein, putative | chr5:8707007-8707655 REVERSE	3.65349	0.00646776
A_96_P146336	AW034543	AT3G48300.1	150	7e-37	CYP71A23 | CYP71A23; electron carrier/ heme binding / iron ion binding / monooxygenase/ oxygen binding | chr3:17885524-17887118 FORWARD	3.64078	0.00478425
A_96_P043266	CK468690	AT1G24530.1	198	4e-51	transducin family protein / WD-40 repeat family protein | chr1:8693287-8694543 FORWARD	3.61159	0.0238902
A_96_P124087	TA56053_4081	AT3G46130.3	61.6	5e-10	MYB111, PFG3, ATMYB48-2 | MYB111 (MYB DOMAIN PROTEIN 111); DNA binding / transcription factor | chr3:16945465-16946376 FORWARD	3.59415	0.0355857
A_96_P044321	AK327737	AT3G48690.1	255	3e-68	ATCXE12, CXE12 | CXE12; carboxylesterase | chr3:18037186-18038160 REVERSE	3.5931	0.0142449
A_96_P012631	LOXA U09026	AT1G55020.1	1146	0	LOX1 | LOX1; lipoxygenase | chr1:20525798-20530143 FORWARD	3.56447	0.00838091
A_96_P043096	BI421885	AT5G38200.1	300	8e-82	hydrolase | chr5:15256383-15258474 FORWARD	3.51575	0.00796535
A_96_P055872	AK321268	AT3G16370.1	474	1e-134	GDSL-motif lipase/hydrolase family protein | chr3:5556928-5558351 FORWARD	3.44886	0.0107664
A_96_P178934	BE462248	no hits found				3.43354	0.0395104
A_96_P024581	AK326205	AT5G63450.1	441	1e-124	CYP94B1 | CYP94B1; electron carrier/ heme binding / iron ion binding / monooxygenase/ oxygen binding | chr5:25408987-25410519 REVERSE	3.42139	0.0170743
A_96_P092034	AK319484	AT1G09750.1	544	1e-155	chloroplast nucleoid DNA-binding protein-related | chr1:3157541-3158960 FORWARD	3.4109	0.03719
A_96_P108377	TA50096_4081	AT4G23980.2	110	5e-25	ARF9 | ARF9 (AUXIN RESPONSE FACTOR 9); transcription factor | chr4:12451592-12454737 FORWARD	3.40791	0.00529206
A_96_P101994	AK323669	AT5G46690.1	250	1e-66	bHLH071 | bHLH071 (beta HLH protein 71); DNA binding / transcription factor | chr5:18945639-18947434 FORWARD	3.39984	0.00207999
A_96_P056346	A_96_P056346					3.37571	0.0021675
A_96_P000731	LeEXP1 AK326195	AT2G28950.1	265	4e-71	ATEXPA6, ATEXP6, ATHEXP ALPHA 1.8 | ATEXPA6 (ARABIDOPSIS THALIANA EXPANSIN A6) | chr2:12431840-12433482 REVERSE	3.35729	0.00480243
A_96_P009751	BI203929	no hits found				3.3374	0.00787984
A_96_P127737	X55193	AT5G63180.1	554	1e-158	pectate lyase family protein | chr5:25341106-25343113 REVERSE	3.32371	0.0224547
A_96_P012991	Z46675	no hits found				3.31277	0.0072541
A_96_P155116	LeEXP1 AK326195	AT2G28950.1	265	4e-71	ATEXPA6, ATEXP6, ATHEXP ALPHA 1.8 | ATEXPA6 (ARABIDOPSIS THALIANA EXPANSIN A6) | chr2:12431840-12433482 REVERSE	3.29463	0.00833292
A_96_P042041	AK324526	AT5G49360.1	531	1e-151	BXL1, ATBXL1 | BXL1 (BETA-XYLOSIDASE 1); hydrolase, hydrolyzing O-glycosyl compounds | chr5:20012179-20016659 REVERSE	3.2825	0.00793626
A_96_P160321	BT013000	AT1G05260.1	438	1e-123	RCI3, RCI3A | RCI3 (RARE COLD INDUCIBLE GENE 3); peroxidase | chr1:1529827-1531271 FORWARD	3.26395	0.0403374
A_96_P190439	BG134546	AT4G03965.1	94.7	3e-20	protein binding / zinc ion binding | chr4:1889576-1890205 FORWARD	3.26026	0.00889379
A_96_P198474	BI209569	no hits found				3.25479	0.00758167
A_96_P065661	AJ320011	no hits found				3.2438	0.0188424
A_96_P067231	BW692022	AT2G35150.1	256	1e-68	EXL1 | EXL1 (EXORDIUM LIKE 1) | chr2:14817220-14818191 REVERSE	3.24158	0.00110769
A_96_P123757	AK324676	AT4G10310.1	374	1e-103	HKT1, ATHKT1 | HKT1 (HIGH-AFFINITY K+ TRANSPORTER 1); sodium ion transmembrane transporter | chr4:6392008-6395667 FORWARD	3.2263	0.00635888
A_96_P077614	Z46674	AT4G08395.1	40.8	0.0005	unknown protein | chr4:5319634-5320712 FORWARD	3.22196	0.00564547
A_96_P247602	DV935725	AT3G45770.1	46.6	3e-06	oxidoreductase, zinc-binding dehydrogenase family protein | chr3:16805753-16807774 REVERSE	3.22163	0.00661815
A_96_P125687	TA56439_4081	AT1G62981.1	154	4e-38	unknown protein | chr1:23333793-23334824 FORWARD	3.19638	0.0291022
A_96_P037251	cbl AJ717347	AT5G24270.1	317	1e-86	SOS3, CBL4 | SOS3 (SALT OVERLY SENSITIVE 3); calcium ion binding / calcium-dependent protein serine/threonine phosphatase | chr5:8238781-8240179 REVERSE	3.1833	0.0128379
A_96_P248722	EG553247	AT5G20830.2	432	1e-121	SUS1, ASUS1, atsus1 | SUS1 (SUCROSE SYNTHASE 1); UDP-glycosyltransferase/ sucrose synthase | chr5:7050599-7054032 REVERSE	3.17798	0.0216359
A_96_P187699	BG130125	AT5G23960.1	122	2e-28	ATTPS21, TPS21 | TPS21 (TERPENE SYNTHASE 21); (-)-E-beta-caryophyllene synthase/ alpha-humulene synthase | chr5:8092969-8095128 FORWARD	3.16866	0.00217509
A_96_P219644	BP902483	AT3G45010.1	115	2e-26	scpl48 | scpl48 (serine carboxypeptidase-like 48); serine-type carboxypeptidase | chr3:16466328-16468845 FORWARD	3.14561	0.030062
A_96_P217334	BP896126	no hits found				3.14391	< 0.001
A_96_P033436	AK325343	AT3G09270.1	218	3e-57	ATGSTU8 | ATGSTU8 (GLUTATHIONE S-TRANSFERASE TAU 8); glutathione transferase | chr3:2848407-2849226 REVERSE	3.13086	0.013839
A_96_P160796	AW626236	no hits found				3.12883	< 0.001
A_96_P085799	ES896252	AT5G23960.1	166	1e-41	ATTPS21, TPS21 | TPS21 (TERPENE SYNTHASE 21); (-)-E-beta-caryophyllene synthase/ alpha-humulene synthase | chr5:8092969-8095128 FORWARD	3.12654	0.00125672
A_96_P082079	DB719817	AT1G14350.2	48.9	8e-13	FLP, MYB124 | FLP (FOUR LIPS); DNA binding / transcription factor | chr1:4908427-4910647 FORWARD	3.10647	0.00239209
A_96_P126127	AK325523	AT3G46940.1	145	3e-35	deoxyuridine 5'-triphosphate nucleotidohydrolase family | chr3:17288367-17288867 REVERSE	3.08736	0.00649561
A_96_P209199	AB360604	AT3G04720.1	50.8	2e-06	PR4, HEL, PR-4 | PR4 (PATHOGENESIS-RELATED 4); chitin binding | chr3:1285691-1286531 REVERSE	3.08497	0.0077286
A_96_P216574	BP894621	AT2G17230.1	52	8e-08	EXL5 | EXL5 (EXORDIUM LIKE 5) | chr2:7494892-7495983 REVERSE	3.08054	0.00226482
A_96_P083859	AK322096	AT1G70370.1	732	0	BURP domain-containing protein / polygalacturonase, putative | chr1:26513003-26514998 REVERSE	3.05495	0.0344972
A_96_P058136	DB721717	AT5G49360.1	306	9e-84	BXL1, ATBXL1 | BXL1 (BETA-XYLOSIDASE 1); hydrolase, hydrolyzing O-glycosyl compounds | chr5:20012179-20016659 REVERSE	3.0485	0.031389
A_96_P028571	BI923833	AT1G30690.2	55.5	2e-17	SEC14 cytosolic factor family protein / phosphoglyceride transfer family protein | chr1:10888284-10890085 FORWARD	2.9911	0.037656
A_96_P008466	BF113819	AT2G08986.1	42.4	0.0003	unknown protein | chr2:3618058-3626460 FORWARD	2.99036	0.0212359
A_96_P199994	BI423433	AT5G66920.1	207	2e-64	sks17 | sks17 (SKU5 Similar 17); copper ion binding / oxidoreductase | chr5:26722963-26725370 FORWARD	2.98693	0.025008
A_96_P141717	AJ784481	AT1G54510.1	215	2e-56	ATNEK1 | ATNEK1 (ARABIDOPSIS THALIANA NIMA-RELATED SERINE/THREONINE KINASE 1); ATP binding / kinase/ protein kinase/ protein serine/threonine kinase | chr1:20358603-20362006 REVERSE	2.98672	0.00844508
A_96_P182789	BF098450	AT1G14890.1	84.7	1e-17	enzyme inhibitor/ pectinesterase/ pectinesterase inhibitor | chr1:5137045-5137704 FORWARD	2.96974	0.0029647
A_96_P016566	BT012940	AT2G32280.1	182	2e-46	unknown protein | chr2:13713210-13713977 FORWARD	2.95897	0.00178497
A_96_P162572	AK320250	AT4G38470.1	724	0	protein kinase family protein | chr4:17999432-18003551 FORWARD	2.94915	0.00191755
A_96_P255922	BP904709	AT5G53370.1	149	9e-37	ATPMEPCRF, PMEPCRF | PMEPCRF (PECTIN METHYLESTERASE PCR FRAGMENT F); pectinesterase | chr5:21649683-21651530 REVERSE	2.94725	0.00445814
A_96_P160306	AW625268	no hits found				2.9425	0.0117838
A_96_P077159	AK324775	AT4G12910.1	706	0	scpl20 | scpl20 (serine carboxypeptidase-like 20); serine-type carboxypeptidase | chr4:7550576-7553051 REVERSE	2.93323	0.00326978
A_96_P064696	DB726077	AT4G13430.1	315	2e-86	IIL1 | IIL1 (ISOPROPYL MALATE ISOMERASE LARGE SUBUNIT 1); 4 iron, 4 sulfur cluster binding / hydro-lyase/ lyase | chr4:7804194-7807789 REVERSE	2.92639	0.00153047
A_96_P114267	AK321033	no hits found				2.92562	< 0.001
A_96_P194249	BG631546	AT1G75880.2	90.1	3e-19	family II extracellular lipase 1 (EXL1) | chr1:28490564-28492298 FORWARD	2.92131	0.0453021
A_96_P133772	AI771614	AT5G66920.1	124	1e-29	sks17 | sks17 (SKU5 Similar 17); copper ion binding / oxidoreductase | chr5:26722963-26725370 FORWARD	2.91606	0.0330751
A_96_P111142	TA52575_4081	AT5G46700.1	250	5e-67	TET1, TRN2 | TRN2 (TORNADO 2) | chr5:18951035-18952439 FORWARD	2.90205	0.0152618
A_96_P078394	AK325343	AT3G09270.1	218	3e-57	ATGSTU8 | ATGSTU8 (GLUTATHIONE S-TRANSFERASE TAU 8); glutathione transferase | chr3:2848407-2849226 REVERSE	2.90061	0.0457707
A_96_P242399	AK327871	AT3G23730.1	281	7e-99	xyloglucan:xyloglucosyl transferase, putative / xyloglucan endotransglycosylase, putative / endo-xyloglucan transferase, putative | chr3:8550222-8551248 FORWARD	2.89859	0.0244688
A_96_P201884	BI924537	AT5G50400.1	310	5e-85	ATPAP27, PAP27 | PAP27 (PURPLE ACID PHOSPHATASE 27); acid phosphatase/ protein serine/threonine phosphatase | chr5:20523575-20526231 REVERSE	2.89295	0.0136984
A_96_P052956	AK324231	AT5G48485.1	87.8	4e-18	DIR1 | DIR1 (DEFECTIVE IN INDUCED RESISTANCE 1); lipid binding / lipid transporter | chr5:19646317-19646625 REVERSE	2.87674	0.00742186
A_96_P138657	AI781846	AT1G51400.1	56.2	1e-08	photosystem II 5 kD protein | chr1:19052172-19052492 REVERSE	2.86443	0.0330841
A_96_P116022	TA54114_4081	AT1G22640.1	190	8e-49	ATMYB3, MYB3 | MYB3 (MYB DOMAIN PROTEIN 3); DNA binding / transcription factor | chr1:8006289-8007219 FORWARD	2.85987	0.00114065
A_96_P259752	TA36069_4081	AT1G29930.1	472	1e-133	CAB1, AB140, CAB140, LHCB1.3 | CAB1 (CHLOROPHYLL A/B BINDING PROTEIN 1); chlorophyll binding | chr1:10478071-10478874 FORWARD	2.85954	0.0488198
A_96_P160891	AW626331	no hits found				2.85182	0.00193759
A_96_P189534	BI208939	AT1G69700.1	236	9e-63	ATHVA22C | ATHVA22C | chr1:26220337-26221663 FORWARD	2.81424	0.00823239
A_96_P126632	AK322980	AT5G11950.2	298	3e-81	protein homodimerization | chr5:3855072-3856815 FORWARD	2.81276	0.00470209
A_96_P121307	AK324775	AT4G12910.1	706	0	scpl20 | scpl20 (serine carboxypeptidase-like 20); serine-type carboxypeptidase | chr4:7550576-7553051 REVERSE	2.79307	0.00227762
A_96_P188719	BG131835	AT4G10770.1	129	5e-31	ATOPT7, OPT7 | OPT7 (OLIGOPEPTIDE TRANSPORTER 7); oligopeptide transporter | chr4:6628646-6632517 REVERSE	2.78418	0.0131462
A_96_P048271	AK323756	AT4G25250.1	130	8e-31	invertase/pectin methylesterase inhibitor family protein | chr4:12934632-12935231 FORWARD	2.78033	0.00621265
A_96_P218469	BP899244	AT2G05100.1	55.8	6e-09	LHCB2.1, LHCB2 | LHCB2.1; chlorophyll binding | chr2:1823449-1824331 REVERSE	2.77293	0.00388613
A_96_P045391	AK246609	AT1G07900.1	196	1e-50	LBD1 | LBD1 (LOB DOMAIN-CONTAINING PROTEIN 1) | chr1:2442624-2443631 FORWARD	2.76273	0.0104243
A_96_P013976	BG127002	AT2G45180.1	95.1	4e-20	protease inhibitor/seed storage/lipid transfer protein (LTP) family protein | chr2:18626377-18626781 FORWARD	2.76005	0.00750399
A_96_P036956	AB360604	AT3G04720.1	50.8	2e-06	PR4, HEL, PR-4 | PR4 (PATHOGENESIS-RELATED 4); chitin binding | chr3:1285691-1286531 REVERSE	2.75014	0.019111
A_96_P012611	cellulase U20590	AT4G02290.1	773	0	AtGH9B13 | AtGH9B13 (Arabidopsis thaliana glycosyl hydrolase 9B13); catalytic/ hydrolase, hydrolyzing O-glycosyl compounds | chr4:1002654-1005125 REVERSE	2.74649	0.00373832
A_96_P215799	AK329389	AT1G01200.1	313	1e-85	ATRABA3, ATRAB-A3 | ATRABA3 (ARABIDOPSIS RAB GTPASE HOMOLOG A3); GTP binding | chr1:86715-88145 REVERSE	2.73258	0.00187075
A_96_P228564	AK328380	AT3G01550.1	62.8	9e-18	ATPPT2, PPT2 | PPT2 (PHOSPHOENOLPYRUVATE (PEP)/PHOSPHATE TRANSLOCATOR 2); antiporter/ triose-phosphate transmembrane transporter | chr3:216947-218856 REVERSE	2.72794	< 0.001
A_96_P048256	AK329206	AT1G05260.1	404	1e-113	RCI3, RCI3A | RCI3 (RARE COLD INDUCIBLE GENE 3); peroxidase | chr1:1529827-1531271 FORWARD	2.72292	< 0.001
A_96_P248077	DY523467	no hits found				2.71183	< 0.001
A_96_P090789	TA37131_4081	AT1G70370.1	172	7e-44	BURP domain-containing protein / polygalacturonase, putative | chr1:26513003-26514998 REVERSE	2.70608	0.0183864
A_96_P068016	AK247469	AT1G18810.1	148	1e-35	phytochrome kinase substrate-related | chr1:6485709-6486872 REVERSE	2.68959	0.0337465
A_96_P199334	AK325517	AT1G75490.1	59.3	7e-09	DNA binding / transcription factor | chr1:28336045-28336665 FORWARD	2.67796	0.0201255
A_96_P003876	BW686484	AT3G54260.1	323	1e-88	unknown protein | chr3:20085097-20086745 REVERSE	2.65245	0.00117689
A_96_P202144	BI925055	AT4G29720.1	242	1e-64	ATPAO5 | ATPAO5 (Polyamine oxidase 5); amine oxidase/ electron carrier/ oxidoreductase | chr4:14553456-14555057 REVERSE	2.64949	0.00998736
A_96_P121542	AK323991	AT1G14520.1	444	1e-125	MIOX1 | MIOX1 (MYO-INISITOL OXYGENASE); inositol oxygenase/ oxidoreductase | chr1:4968376-4969954 REVERSE	2.64601	0.00889469
A_96_P148092	BG127002	AT2G45180.1	95.1	4e-20	protease inhibitor/seed storage/lipid transfer protein (LTP) family protein | chr2:18626377-18626781 FORWARD	2.63541	0.00563906
A_96_P180009	AK320250	AT4G38470.1	724	0	protein kinase family protein | chr4:17999432-18003551 FORWARD	2.63313	0.0174717
A_96_P128367	AK327662	AT1G59710.1	291	6e-79	FUNCTIONS IN: molecular_function unknown; INVOLVED IN: biological_process unknown; LOCATED IN: cellular_component unknown; EXPRESSED IN: 23 plant structures; EXPRESSED DURING: 13 growth stages; CONTAINS InterPro DOMAIN/s: Protein of unknown function DUF569 (InterPro:IPR007679), Actin_cross-linking (InterPro:IPR008999); BEST Arabidopsis thaliana protein match is: unknown protein (TAIR:AT1G27100.1)…	2.6304	0.022411
A_96_P231921	DB699347	AT3G01680.1	75.9	2e-14	unknown protein | chr3:252033-255246 FORWARD	2.62558	0.0345824
A_96_P246702	AK324830	AT4G21760.1	588	1e-168	BGLU47 | BGLU47 (Beta-glucosidase 47); catalytic/ cation binding / hydrolase, hydrolyzing O-glycosyl compounds | chr4:11561229-11563871 FORWARD	2.62333	0.00520357
A_96_P052241	BI208939	AT1G69700.1	236	9e-63	ATHVA22C | ATHVA22C | chr1:26220337-26221663 FORWARD	2.61351	0.00583485
A_96_P084569	BW688181	no hits found				2.61332	0.00106644
A_96_P060261	DB727153	AT4G01370.1	375	1e-104	ATMPK4, MPK4 | ATMPK4 (ARABIDOPSIS THALIANA MAP KINASE 4); MAP kinase/ kinase | chr4:567219-568889 FORWARD	2.61216	0.0400817
A_96_P118777	TA54747_4081	no hits found				2.60913	0.0239598
A_96_P016766	AK326919	AT5G59780.2	83.6	3e-16	MYB59, ATMYB59-2 | MYB59 (MYB DOMAIN PROTEIN 59); DNA binding / transcription factor | chr5:24082425-24083255 REVERSE	2.60044	0.0275207
A_96_P091804	AK330033	AT5G66920.1	803	0	sks17 | sks17 (SKU5 Similar 17); copper ion binding / oxidoreductase | chr5:26722963-26725370 FORWARD	2.57061	0.00391814
A_96_P253212	TC203847	AT1G79460.1	103	8e-23	GA2, KS, ATKS | GA2 (GA REQUIRING 2); ent-kaurene synthase | chr1:29890568-29894436 FORWARD	2.56896	0.00726997
A_96_P257812	TC211692	AT5G48900.1	286	6e-78	pectate lyase family protein | chr5:19825240-19828909 FORWARD	2.55225	0.0296359
A_96_P072949	BG127002	AT2G45180.1	95.1	4e-20	protease inhibitor/seed storage/lipid transfer protein (LTP) family protein | chr2:18626377-18626781 FORWARD	2.5506	0.00708939
A_96_P097814	TA40884_4081	AT5G23960.1	164	4e-41	ATTPS21, TPS21 | TPS21 (TERPENE SYNTHASE 21); (-)-E-beta-caryophyllene synthase/ alpha-humulene synthase | chr5:8092969-8095128 FORWARD	2.54898	0.0398181
A_96_P101999	TA43991_4081	AT5G46690.1	81.3	3e-16	bHLH071 | bHLH071 (beta HLH protein 71); DNA binding / transcription factor | chr5:18945639-18947434 FORWARD	2.53964	0.00296681
A_96_P112997	AK321070	AT1G04560.1	92	4e-19	AWPM-19-like membrane family protein | chr1:1245070-1245888 FORWARD	2.53901	0.00392986
A_96_P196054	BI203257	AT3G07340.1	53.5	1e-07	basic helix-loop-helix (bHLH) family protein | chr3:2341188-2343288 REVERSE	2.53527	0.00430723
A_96_P233169	AK324830	AT4G21760.1	588	1e-168	BGLU47 | BGLU47 (Beta-glucosidase 47); catalytic/ cation binding / hydrolase, hydrolyzing O-glycosyl compounds | chr4:11561229-11563871 FORWARD	2.52846	0.00223695
A_96_P216559	TA36496_4081	AT3G12500.1	81.6	5e-16	ATHCHIB, PR3, PR-3, CHI-B, B-CHI | ATHCHIB (ARABIDOPSIS THALIANA BASIC CHITINASE); chitinase | chr3:3962501-3963945 REVERSE	2.52724	0.0261843
A_96_P148486	BG127002	AT2G45180.1	95.1	4e-20	protease inhibitor/seed storage/lipid transfer protein (LTP) family protein | chr2:18626377-18626781 FORWARD	2.52165	0.00524887
A_96_P071414	AK247813	no hits found				2.50756	0.00516854
A_96_P003421	TA40422_4081	AT3G01550.1	431	1e-121	ATPPT2, PPT2 | PPT2 (PHOSPHOENOLPYRUVATE (PEP)/PHOSPHATE TRANSLOCATOR 2); antiporter/ triose-phosphate transmembrane transporter | chr3:216947-218856 REVERSE	2.50139	0.00678632
A_96_P141957	AJ784605	no hits found				2.49983	0.0282167
A_96_P079664	BG127002	AT2G45180.1	95.1	4e-20	protease inhibitor/seed storage/lipid transfer protein (LTP) family protein | chr2:18626377-18626781 FORWARD	2.49617	0.00277282
A_96_P259447	BT013433	AT3G26744.4	377	1e-104	ICE1, ATICE1, SCRM | ICE1 (INDUCER OF CBF EXPRESSION 1); DNA binding / transcription activator/ transcription factor | chr3:9832953-9834790 REVERSE	2.49605	0.023581
A_96_P199019	BI211145	AT3G23730.1	170	4e-43	xyloglucan:xyloglucosyl transferase, putative / xyloglucan endotransglycosylase, putative / endo-xyloglucan transferase, putative | chr3:8550222-8551248 FORWARD	2.49575	0.0248033
A_96_P198919	BI210712	AT1G69700.1	147	1e-36	ATHVA22C | ATHVA22C | chr1:26220337-26221663 FORWARD	2.49575	0.0401989
A_96_P136927	AI778155	AT3G26700.1	87.8	3e-18	protein kinase family protein | chr3:9810669-9812356 FORWARD	2.4933	0.00906718
A_96_P043701	AW029862	AT3G26210.1	159	1e-39	CYP71B23 | CYP71B23; electron carrier/ heme binding / iron ion binding / monooxygenase/ oxygen binding | chr3:9593329-9595202 REVERSE	2.49073	0.00608809
A_96_P162206	AW649659	AT1G74670.1	100	5e-22	gibberellin-responsive protein, putative | chr1:28053378-28053893 FORWARD	2.49057	0.00703242
A_96_P034016	AK319579	AT3G47470.1	443	1e-125	LHCA4, CAB4 | LHCA4 (LIGHT-HARVESTING CHLOROPHYLL-PROTEIN COMPLEX I SUBUNIT A4); chlorophyll binding | chr3:17493622-17494773 REVERSE	2.46287	0.00179433
A_96_P043226	AK330033	AT5G66920.1	803	0	sks17 | sks17 (SKU5 Similar 17); copper ion binding / oxidoreductase | chr5:26722963-26725370 FORWARD	2.4583	0.00395265
A_96_P085714	SlGA2ox1 EF441351	AT1G02400.1	313	2e-85	ATGA2OX4, ATGA2OX6, DTA1, GA2OX6 | GA2OX6 (GIBBERELLIN 2-OXIDASE 6); gibberellin 2-beta-dioxygenase | chr1:486964-489391 FORWARD	2.4563	0.0105666
A_96_P077869	DB684842	AT1G13750.1	198	2e-51	calcineurin-like phosphoesterase family protein | chr1:4715490-4718091 REVERSE	2.45592	0.00573066
A_96_P014756	AK327871	AT3G23730.1	281	7e-99	xyloglucan:xyloglucosyl transferase, putative / xyloglucan endotransglycosylase, putative / endo-xyloglucan transferase, putative | chr3:8550222-8551248 FORWARD	2.45578	0.025969
A_96_P092234	TA37802_4081	AT4G23420.2	40	0.001	short-chain dehydrogenase/reductase (SDR) family protein | chr4:12226288-12228562 FORWARD	2.44808	0.00380277
A_96_P259537	TC213704	no hits found				2.44781	0.0124251
A_96_P163046	AK321479	AT5G36110.1	365	1e-101	CYP716A1 | CYP716A1; electron carrier/ heme binding / iron ion binding / monooxygenase/ oxygen binding | chr5:14195377-14197613 FORWARD	2.44561	0.0086801
A_96_P069026	AK321476	AT3G17640.1	355	6e-98	leucine-rich repeat family protein | chr3:6032393-6033583 FORWARD	2.44104	0.0446459
A_96_P046311	AW219022	AT2G45660.1	191	4e-49	AGL20, SOC1 | AGL20 (AGAMOUS-LIKE 20); transcription factor | chr2:18807799-18810193 REVERSE	2.44012	< 0.001
A_96_P160861	AW626297	AT3G48700.1	122	7e-29	ATCXE13 | ATCXE13 (ARABIDOPSIS THALIANA CARBOXYESTERASE 13); hydrolase | chr3:18038825-18039814 REVERSE	2.40939	0.0146443
A_96_P220089	BP904490	AT4G34110.1	188	2e-48	PAB2, PABP2, ATPAB2 | PAB2 (POLY(A) BINDING 2); RNA binding / translation initiation factor | chr4:16336732-16339892 FORWARD	2.4081	< 0.001
A_96_P016321	BT012836	AT1G54510.1	538	1e-153	ATNEK1 | ATNEK1 (ARABIDOPSIS THALIANA NIMA-RELATED SERINE/THREONINE KINASE 1); ATP binding / kinase/ protein kinase/ protein serine/threonine kinase | chr1:20358603-20362006 REVERSE	2.40519	< 0.001
A_96_P038431	AK246535	AT2G05100.1	489	1e-138	LHCB2.1, LHCB2 | LHCB2.1; chlorophyll binding | chr2:1823449-1824331 REVERSE	2.39414	0.00528697
A_96_P228719	BT014193	AT4G09010.1	289	1e-118	APX4 | APX4 (ASCORBATE PEROXIDASE 4); heme binding / peroxidase | chr4:5777502-5779338 REVERSE	2.394	0.015077
A_96_P148821	AK320730	AT2G44480.1	600	1e-171	BGLU17 | BGLU17 (BETA GLUCOSIDASE 17); catalytic/ cation binding / hydrolase, hydrolyzing O-glycosyl compounds | chr2:18359780-18363001 FORWARD	2.39394	0.0050799
A_96_P126977	TA56757_4081	AT2G33400.1	50.8	6e-07	unknown protein | chr2:14153331-14154401 REVERSE	2.39348	0.00209497
A_96_P156506	AW442898	AT1G22360.1	140	6e-34	AtUGT85A2 | AtUGT85A2 (UDP-glucosyl transferase 85A2); UDP-glycosyltransferase/ glucuronosyltransferase/ transferase, transferring glycosyl groups | chr1:7895068-7897527 REVERSE	2.3857	0.0281684
A_96_P097079	AK328380	AT3G01550.1	62.8	9e-18	ATPPT2, PPT2 | PPT2 (PHOSPHOENOLPYRUVATE (PEP)/PHOSPHATE TRANSLOCATOR 2); antiporter/ triose-phosphate transmembrane transporter | chr3:216947-218856 REVERSE	2.38196	< 0.001
A_96_P177894	BE460100	AT1G19300.1	183	4e-47	GATL1, PARVUS, GLZ1 | PARVUS (PARVUS); polygalacturonate 4-alpha-galacturonosyltransferase/ transferase, transferring glycosyl groups / transferase, transferring hexosyl groups | chr1:6671451-6672506 REVERSE	2.3718	0.00261194
A_96_P152031	AK326342	AT3G13810.1	335	5e-92	AtIDD11 | AtIDD11 (Arabidopsis thaliana Indeterminate(ID)-Domain 11); nucleic acid binding / transcription factor/ zinc ion binding | chr3:4544941-4547300 FORWARD	2.36704	0.0395093
A_96_P035001	AK326342	AT3G13810.1	335	5e-92	AtIDD11 | AtIDD11 (Arabidopsis thaliana Indeterminate(ID)-Domain 11); nucleic acid binding / transcription factor/ zinc ion binding | chr3:4544941-4547300 FORWARD	2.36514	0.0136266
A_96_P203334	BI926802	no hits found				2.36088	0.00654345
A_96_P032976	AK320553	AT3G01470.1	137	1e-32	ATHB-1, ATHB1, HD-ZIP-1, HAT5 | ATHB-1 (ARABIDOPSIS THALIANA HOMEOBOX 1); DNA binding / protein homodimerization/ sequence-specific DNA binding / transcription activator/ transcription factor | chr3:182648-184034 REVERSE	2.3586	0.00237302
A_96_P138457	AI781597	AT1G74360.1	216	9e-57	leucine-rich repeat transmembrane protein kinase, putative | chr1:27954299-27957911 FORWARD	2.35846	0.0251645
A_96_P095269	TA39438_4081	AT4G37870.1	248	2e-66	PCK1, PEPCK | PCK1 (PHOSPHOENOLPYRUVATE CARBOXYKINASE 1); ATP binding / phosphoenolpyruvate carboxykinase (ATP)/ phosphoenolpyruvate carboxykinase/ purine nucleotide binding | chr4:17802974-17806332 REVERSE	2.3565	0.0250166
A_96_P218179	BP898542	AT4G09010.1	207	5e-54	APX4 | APX4 (ASCORBATE PEROXIDASE 4); heme binding / peroxidase | chr4:5777502-5779338 REVERSE	2.34942	0.00821785
A_96_P025021	AK247391	AT5G22930.1	77.8	1e-14	unknown protein | chr5:7668229-7669315 REVERSE	2.33499	< 0.001
A_96_P033896	AK329956	AT2G22540.1	225	4e-59	SVP, AGL22 | SVP (SHORT VEGETATIVE PHASE); transcription factor/ translation repressor, nucleic acid binding | chr2:9580417-9583603 FORWARD	2.32807	0.00341849
A_96_P071759	AK322827	AT4G26260.1	483	1e-137	MIOX4 | MIOX4; inositol oxygenase | chr4:13297939-13300146 FORWARD	2.3278	< 0.001
A_96_P017641	BT013433	AT3G26744.4	377	1e-104	ICE1, ATICE1, SCRM | ICE1 (INDUCER OF CBF EXPRESSION 1); DNA binding / transcription activator/ transcription factor | chr3:9832953-9834790 REVERSE	2.3276	< 0.001
A_96_P052911	AK322850	AT5G07030.1	521	1e-148	aspartic-type endopeptidase | chr5:2183600-2185717 REVERSE	2.31691	0.0186615
A_96_P233874	AK325517	AT1G75490.1	59.3	7e-09	DNA binding / transcription factor | chr1:28336045-28336665 FORWARD	2.31562	0.0276422
A_96_P079544	AK320730	AT2G44480.1	600	1e-171	BGLU17 | BGLU17 (BETA GLUCOSIDASE 17); catalytic/ cation binding / hydrolase, hydrolyzing O-glycosyl compounds | chr2:18359780-18363001 FORWARD	2.31435	0.0139901
A_96_P049421	BI921126	AT4G13430.1	336	6e-93	IIL1 | IIL1 (ISOPROPYL MALATE ISOMERASE LARGE SUBUNIT 1); 4 iron, 4 sulfur cluster binding / hydro-lyase/ lyase | chr4:7804194-7807789 REVERSE	2.31313	0.0049959
A_96_P079289	AK327399	AT1G19940.1	665	0	AtGH9B5 | AtGH9B5 (Arabidopsis thaliana Glycosyl Hydrolase 9B5); catalytic/ hydrolase, hydrolyzing O-glycosyl compounds | chr1:6918323-6920268 REVERSE	2.30742	0.00888989
A_96_P201729	BI924366	AT1G73325.1	38.1	0.002	trypsin and protease inhibitor family protein / Kunitz family protein | chr1:27567518-27568186 REVERSE	2.30239	0.00586394
A_96_P146941	AW035722	AT1G13750.1	91.7	1e-19	calcineurin-like phosphoesterase family protein | chr1:4715490-4718091 REVERSE	2.29369	0.00764119
A_96_P062186	BG713768	AT4G12510.1	121	3e-28	protease inhibitor/seed storage/lipid transfer protein (LTP) family protein | chr4:7417414-7417803 REVERSE	2.2897	0.0318744
A_96_P230094	DB691486	AT5G57670.2	95.9	2e-20	protein kinase family protein | chr5:23360531-23363694 REVERSE	2.28404	0.00740017
A_96_P144111	AK322827	AT4G26260.1	483	1e-137	MIOX4 | MIOX4; inositol oxygenase | chr4:13297939-13300146 FORWARD	2.27697	0.00213078
A_96_P058936	BW689303	AT3G18280.1	98.6	2e-21	protease inhibitor/seed storage/lipid transfer protein (LTP) family protein | chr3:6267102-6267392 FORWARD	2.27644	0.00236507
A_96_P077109	AW649009	AT2G16580.1	130	7e-31	auxin-responsive protein, putative | chr2:7186602-7186928 REVERSE	2.27055	0.00753234
A_96_P129917	AK327616	AT5G50400.1	903	0	ATPAP27, PAP27 | PAP27 (PURPLE ACID PHOSPHATASE 27); acid phosphatase/ protein serine/threonine phosphatase | chr5:20523575-20526231 REVERSE	2.26479	0.0408815
A_96_P113012	TA53390_4081	AT3G20290.2	445	1e-125	ATEHD1 | ATEHD1 (EPS15 HOMOLOGY DOMAIN 1); GTP binding / GTPase/ calcium ion binding | chr3:7075057-7078655 REVERSE	2.25815	0.0260878
A_96_P247787	AK322529	AT1G51110.1	387	1e-122	plastid-lipid associated protein PAP / fibrillin family protein | chr1:18935380-18937484 FORWARD	2.25562	0.00560626
A_96_P102974	TA44897_4081	AT4G19160.3	98.6	6e-21	unknown protein | chr4:10477521-10479947 FORWARD	2.25265	0.00949038
A_96_P260877	TC214970	AT1G76490.1	138	2e-33	HMG1, HMGR1 | HMG1 (HYDROXY METHYLGLUTARYL COA REDUCTASE 1); hydroxymethylglutaryl-CoA reductase | chr1:28695801-28698206 FORWARD	2.25123	0.00129158
A_96_P121897	AK328712	AT5G42180.1	390	1e-109	peroxidase 64 (PER64) (P64) (PRXR4) | chr5:16852702-16854021 FORWARD	2.24869	0.0108857
A_96_P084119	cycB1.1 AJ011108	AT2G26760.1	219	4e-58	CYCB1;4 | CYCB1;4 (Cyclin B1;4); cyclin-dependent protein kinase regulator | chr2:11401551-11403205 FORWARD	2.2477	0.0355399
A_96_P091739	AK327616	AT5G50400.1	903	0	ATPAP27, PAP27 | PAP27 (PURPLE ACID PHOSPHATASE 27); acid phosphatase/ protein serine/threonine phosphatase | chr5:20523575-20526231 REVERSE	2.24668	0.025684
A_96_P012291	TKn3 U76408	AT1G23380.1	275	4e-74	KNAT6, KNAT6L, KNAT6S | KNAT6; DNA binding / transcription activator/ transcription factor | chr1:8297499-8302492 REVERSE	2.24655	0.00672171
A_96_P048842	AK322548	AT4G18550.1	408	1e-114	lipase class 3 family protein | chr4:10225006-10226862 REVERSE	2.24377	0.00582132
A_96_P090674	AK323775	AT1G11580.1	611	1e-175	ATPMEPCRA, PMEPCRA | PMEPCRA (METHYLESTERASE PCR A); enzyme inhibitor/ pectinesterase | chr1:3888730-3890649 FORWARD	2.24217	0.0160858
A_96_P122262	AK320994	AT4G00165.2	149	1e-36	protease inhibitor/seed storage/lipid transfer protein (LTP) family protein | chr4:69433-69819 REVERSE	2.23918	0.0062205
A_96_P204564	TA36304_4081	AT1G17860.1	60.1	2e-09	trypsin and protease inhibitor family protein / Kunitz family protein | chr1:6149343-6149933 FORWARD	2.23355	0.00313548
A_96_P128657	NP232870	AT5G66710.1	182	1e-46	protein kinase, putative | chr5:26636609-26638564 FORWARD	2.23218	0.0152581
A_96_P042676	AK320214	AT1G72610.1	273	9e-74	GLP1, ATGER1, GER1 | GER1 (GERMIN-LIKE PROTEIN 1); oxalate oxidase | chr1:27339302-27339928 REVERSE	2.22715	0.00894016
A_96_P025966	AK320023	AT5G27930.2	425	1e-119	protein phosphatase 2C, putative / PP2C, putative | chr5:9958199-9960219 REVERSE	2.22607	0.0343795
A_96_P230419	AK322969	AT3G12203.1	343	2e-94	scpl17 | scpl17 (serine carboxypeptidase-like 17); serine-type carboxypeptidase | chr3:3891357-3893956 REVERSE	2.22105	0.0191417
A_96_P059786	AW093671	AT2G33750.2	214	4e-56	ATPUP2 | ATPUP2; purine transmembrane transporter | chr2:14271794-14273265 REVERSE	2.22	0.0309341
A_96_P046651	AK322781	AT4G14550.1	283	1e-76	IAA14, SLR | IAA14 (INDOLE-3-ACETIC ACID INDUCIBLE 14); protein binding / transcription factor/ transcription repressor | chr4:8348521-8349923 REVERSE	2.21857	0.00177736
A_96_P142806	AJ785396	AT4G24275.1	48.1	4e-06	Identified as a screen for stress-responsive genes. | chr4:12588579-12588959 FORWARD	2.21826	0.00844166
A_96_P169429	AW934616	AT3G51740.1	57.4	6e-09	IMK2 | IMK2 (INFLORESCENCE MERISTEM RECEPTOR-LIKE KINASE 2); ATP binding / kinase/ protein kinase/ protein serine/threonine kinase | chr3:19189248-19191842 FORWARD	2.21553	0.043795
A_96_P202174	BI925114	AT2G26180.1	199	2e-51	IQD6 | IQD6 (IQ-domain 6); calmodulin binding | chr2:11143433-11144982 REVERSE	2.21478	0.00544034
A_96_P055601	AW647744	AT2G44060.2	224	4e-59	late embryogenesis abundant family protein / LEA family protein | chr2:18226922-18227988 FORWARD	2.20911	0.029031
A_96_P096269	AI486811	no hits found				2.20897	0.0457642
A_96_P203109	BI926524	AT3G19050.1	192	1e-49	POK2 | POK2 (PHRAGMOPLAST ORIENTING KINESIN 2); ATP binding / microtubule motor | chr3:6578047-6590106 FORWARD	2.19871	0.0143236
A_96_P057656	AK246965	AT1G25390.1	486	1e-137	protein kinase family protein | chr1:8906640-8908800 REVERSE	2.19739	0.0313879
A_96_P042646	AK325281	AT3G42725.1	147	6e-36	unknown protein | chr3:14843082-14843690 REVERSE	2.18968	0.0108552
A_96_P199164	AY007226	AT4G37870.1	1021	0	PCK1, PEPCK | PCK1 (PHOSPHOENOLPYRUVATE CARBOXYKINASE 1); ATP binding / phosphoenolpyruvate carboxykinase (ATP)/ phosphoenolpyruvate carboxykinase/ purine nucleotide binding | chr4:17802974-17806332 REVERSE	2.18782	0.013045
A_96_P054831	FS203501	no hits found				2.18579	0.00398002
A_96_P194589	BG642716	no hits found				2.18414	0.00945416
A_96_P147161	AW036085	AT4G09600.1	38.1	0.001	GASA3 | GASA3 (GAST1 PROTEIN HOMOLOG 3) | chr4:6073014-6073516 REVERSE	2.18187	0.0416327
A_96_P214604	Aqp2 AK320129	AT4G23400.1	521	1e-148	PIP1D, PIP1;5 | PIP1;5 (PLASMA MEMBRANE INTRINSIC PROTEIN 1;5); water channel | chr4:12220792-12222155 FORWARD	2.17735	0.00708591
A_96_P206539	BI934195	AT1G76490.1	98.6	1e-21	HMG1, HMGR1 | HMG1 (HYDROXY METHYLGLUTARYL COA REDUCTASE 1); hydroxymethylglutaryl-CoA reductase | chr1:28695801-28698206 FORWARD	2.17204	0.012437
A_96_P203854	BI927801	AT4G08330.1	41.2	0.0005	unknown protein | chr4:5255384-5256525 REVERSE	2.16943	< 0.001
A_96_P083929	AK323887	AT2G23610.1	169	3e-42	ATMES3, MES3 | MES3 (METHYL ESTERASE 3); hydrolase, acting on ester bonds / methyl indole-3-acetate esterase/ methyl jasmonate esterase | chr2:10044410-10046403 REVERSE	2.16528	0.00421096
A_96_P014751	XTH7 AY497478	AT4G37800.1	476	1e-135	xyloglucan:xyloglucosyl transferase, putative / xyloglucan endotransglycosylase, putative / endo-xyloglucan transferase, putative | chr4:17775703-17777372 REVERSE	2.16391	0.0105391
A_96_P129487	ES897217	AT1G17860.1	57.8	8e-09	trypsin and protease inhibitor family protein / Kunitz family protein | chr1:6149343-6149933 FORWARD	2.16051	0.00668064
A_96_P059516	TA51219_4081	no hits found				2.1603	0.0237187
A_96_P220369	AK322572	AT1G62640.2	516	1e-146	KAS III | KAS III (3-KETOACYL-ACYL CARRIER PROTEIN SYNTHASE III); 3-oxoacyl-[acyl-carrier-protein] synthase/ catalytic/ transferase, transferring acyl groups other than amino-acyl groups | chr1:23192502-23194737 FORWARD	2.15967	0.00617873
A_96_P019521	BT014193	AT4G09010.1	289	1e-118	APX4 | APX4 (ASCORBATE PEROXIDASE 4); heme binding / peroxidase | chr4:5777502-5779338 REVERSE	2.15659	0.0271889
A_96_P081074	AK322572	AT1G62640.2	516	1e-146	KAS III | KAS III (3-KETOACYL-ACYL CARRIER PROTEIN SYNTHASE III); 3-oxoacyl-[acyl-carrier-protein] synthase/ catalytic/ transferase, transferring acyl groups other than amino-acyl groups | chr1:23192502-23194737 FORWARD	2.15495	0.0177427
A_96_P157671	AK246138	AT2G26580.2	241	6e-64	YAB5 | YAB5 (YABBY5); transcription factor | chr2:11303923-11306739 REVERSE	2.15373	0.0118738
A_96_P028046	AK247105	AT3G06840.1	53.1	2e-07	unknown protein | chr3:2156930-2157624 FORWARD	2.15309	0.00467326
A_96_P020766	BT014189	AT4G27440.2	607	1e-174	PORB | PORB (PROTOCHLOROPHYLLIDE OXIDOREDUCTASE B); oxidoreductase/ protochlorophyllide reductase | chr4:13725648-13727107 FORWARD	2.14688	0.00686267
A_96_P113512	AK326873	AT4G29310.1	536	1e-152	unknown protein | chr4:14437892-14439609 REVERSE	2.14667	0.00902444
A_96_P144426	AK329872	AT4G30170.1	485	1e-137	peroxidase, putative | chr4:14762922-14764482 FORWARD	2.14161	0.0331997
A_96_P221454	BP907941	AT4G37800.1	184	8e-48	xyloglucan:xyloglucosyl transferase, putative / xyloglucan endotransglycosylase, putative / endo-xyloglucan transferase, putative | chr4:17775703-17777372 REVERSE	2.14117	0.00204184
A_96_P034881	loxC U37839	AT3G45140.1	967	0	LOX2, ATLOX2 | LOX2 (LIPOXYGENASE 2); lipoxygenase | chr3:16525437-16529233 FORWARD	2.13832	0.00205345
A_96_P030916	AW035137	AT2G36290.1	266	9e-72	hydrolase, alpha/beta fold family protein | chr2:15208867-15210768 REVERSE	2.13652	0.0333919
A_96_P129077	AA824798	no hits found				2.13434	< 0.001
A_96_P184239	AK320732	AT3G12500.1	344	8e-97	ATHCHIB, PR3, PR-3, CHI-B, B-CHI | ATHCHIB (ARABIDOPSIS THALIANA BASIC CHITINASE); chitinase | chr3:3962501-3963945 REVERSE	2.13427	0.0393034
A_96_P184464	BG123437	no hits found				2.13391	0.0141788
A_96_P189974	AK326163	AT3G53950.1	752	0	glyoxal oxidase-related | chr3:19975704-19977341 FORWARD	2.12849	0.0028715
A_96_P234004	DB708955	AT3G11780.1	159	2e-39	MD-2-related lipid recognition domain-containing protein / ML domain-containing protein | chr3:3724326-3725476 REVERSE	2.12726	0.0271695
A_96_P077624	AK323332	AT2G28680.1	213	3e-55	cupin family protein | chr2:12303118-12304747 REVERSE	2.12133	0.00841924
A_96_P149631	AW041173	AT4G28720.1	293	3e-80	flavin-containing monooxygenase family protein / FMO family protein | chr4:14192688-14193968 FORWARD	2.11906	0.026705
A_96_P252053	ES896973	AT5G05860.1	106	1e-23	UGT76C2 | UGT76C2; UDP-glycosyltransferase/ cis-zeatin O-beta-D-glucosyltransferase/ cytokinin 7-beta-glucosyltransferase/ cytokinin 9-beta-glucosyltransferase/ trans-zeatin O-beta-D-glucosyltransferase/ transferase, transferring glycosyl groups | chr5:1765545-1767348 FORWARD	2.1168	< 0.001
A_96_P171804	ES897217	AT1G17860.1	57.8	8e-09	trypsin and protease inhibitor family protein / Kunitz family protein | chr1:6149343-6149933 FORWARD	2.11658	0.00456933
A_96_P181629	BF097143	AT5G66920.1	209	1e-54	sks17 | sks17 (SKU5 Similar 17); copper ion binding / oxidoreductase | chr5:26722963-26725370 FORWARD	2.11352	0.00953338
A_96_P085699	AK322529	AT1G51110.1	387	1e-122	plastid-lipid associated protein PAP / fibrillin family protein | chr1:18935380-18937484 FORWARD	2.11332	0.0075303
A_96_P023286	AK325554	AT3G02110.1	743	0	scpl25 | scpl25 (serine carboxypeptidase-like 25); serine-type carboxypeptidase | chr3:370902-373637 REVERSE	2.11215	0.00174267
A_96_P134737	AK323805	AT3G46780.1	333	1e-134	PTAC16 | PTAC16 (PLASTID TRANSCRIPTIONALLY ACTIVE 16); binding / catalytic | chr3:17228766-17231021 FORWARD	2.10698	0.0280909
A_96_P072959	AK322827	AT4G26260.1	483	1e-137	MIOX4 | MIOX4; inositol oxygenase | chr4:13297939-13300146 FORWARD	2.10658	0.0212906
A_96_P218959	AK324096	AT4G39970.1	399	1e-111	haloacid dehalogenase-like hydrolase family protein | chr4:18536678-18538429 REVERSE	2.10622	0.0250486
A_96_P185399	TDR3 X60756	AT2G45660.1	212	1e-55	AGL20, SOC1 | AGL20 (AGAMOUS-LIKE 20); transcription factor | chr2:18807799-18810193 REVERSE	2.10518	0.00797909
A_96_P026358	AK325045	AT5G06720.1	394	1e-110	peroxidase, putative | chr5:2077567-2078857 REVERSE	2.10312	0.0104743
A_96_P116222	TA54161_4081	AT1G70300.1	495	1e-140	KUP6 | KUP6; potassium ion transmembrane transporter | chr1:26477993-26481233 REVERSE	2.10225	0.00954177
A_96_P015811	GO375886	AT2G18420.1	99	5e-21	Encodes a Gibberellin-regulated GASA/GAST/Snakin family protein | chr2:7993861-7994334 FORWARD	2.09926	0.0402254
A_96_P101884	GO373767	AT5G56120.1	119	4e-27	unknown protein | chr5:22721483-22722193 FORWARD	2.0951	0.0152929
A_96_P205949	BI933040	AT4G18970.1	301	4e-82	GDSL-motif lipase/hydrolase family protein | chr4:10389308-10390808 REVERSE	2.09385	0.00500252
A_96_P255817	ES894162	AT5G58770.1	202	2e-52	dehydrodolichyl diphosphate synthase, putative / DEDOL-PP synthase, putative | chr5:23734396-23735495 FORWARD	2.0913	0.0128046
A_96_P000186	TDR3 X60756	AT2G45660.1	212	1e-55	AGL20, SOC1 | AGL20 (AGAMOUS-LIKE 20); transcription factor | chr2:18807799-18810193 REVERSE	2.09076	0.00153705
A_96_P015431	AK321659	AT5G24530.1	193	2e-49	DMR6 | DMR6 (DOWNY MILDEW RESISTANT 6); oxidoreductase/ oxidoreductase, acting on paired donors, with incorporation or reduction of molecular oxygen, 2-oxoglutarate as one donor, and incorporation of one atom each of oxygen into both donors | chr5:8378964-8383154 FORWARD	2.08944	0.0369877
A_96_P259962	AK325517	AT1G75490.1	59.3	7e-09	DNA binding / transcription factor | chr1:28336045-28336665 FORWARD	2.0877	0.0102736
A_96_P226694	ACI25 DQ056434	AT1G03220.1	547	1e-156	extracellular dermal glycoprotein, putative / EDGP, putative | chr1:787143-788444 FORWARD	2.08504	0.0100932
A_96_P155381	AK320023	AT5G27930.2	425	1e-119	protein phosphatase 2C, putative / PP2C, putative | chr5:9958199-9960219 REVERSE	2.0845	0.0200598
A_96_P249147	AF230198	AT1G53440.1	343	3e-94	leucine-rich repeat family protein / protein kinase family protein | chr1:19945959-19951562 FORWARD	2.08299	0.00575533
A_96_P054316	BI209758	AT4G02320.1	180	5e-46	pectinesterase family protein | chr4:1022725-1026118 REVERSE	2.07683	< 0.001
A_96_P218389	AK324096	AT4G39970.1	399	1e-111	haloacid dehalogenase-like hydrolase family protein | chr4:18536678-18538429 REVERSE	2.07521	0.0104873
A_96_P096644	TA40165_4081	AT5G51460.2	148	3e-36	ATTPPA | ATTPPA; trehalose-phosphatase | chr5:20902266-20904292 FORWARD	2.07261	0.0237992
A_96_P067966	AK324833	AT2G28100.1	494	1e-140	ATFUC1 | ATFUC1 (alpha-L-fucosidase 1); alpha-L-fucosidase | chr2:11974803-11976489 FORWARD	2.07066	0.0319895
A_96_P032396	AK324919	AT1G28590.1	257	1e-68	lipase, putative | chr1:10047509-10049300 REVERSE	2.06595	0.0370872
A_96_P080459	AK324470	AT5G33370.1	564	1e-161	GDSL-motif lipase/hydrolase family protein | chr5:12602773-12604670 REVERSE	2.06536	0.00796571
A_96_P121642	TA55460_4081	AT5G44040.1	60.1	9e-10	unknown protein | chr5:17719896-17721348 REVERSE	2.06267	0.00184774
A_96_P231909	AK323887	AT2G23610.1	169	3e-42	ATMES3, MES3 | MES3 (METHYL ESTERASE 3); hydrolase, acting on ester bonds / methyl indole-3-acetate esterase/ methyl jasmonate esterase | chr2:10044410-10046403 REVERSE	2.06234	0.00178108
A_96_P101154	BT013582	AT2G43010.2	187	2e-47	PIF4, SRL2 | PIF4 (phytochrome interacting factor 4); DNA binding / protein binding / transcription factor | chr2:17887003-17888823 FORWARD	2.05847	0.00330124
A_96_P202884	BI926180	AT1G64260.1	90.1	1e-18	zinc finger protein-related | chr1:23847756-23849915 FORWARD	2.05599	0.00180946
A_96_P228169	DB683172	AT1G19150.1	177	1e-45	LHCA6, LHCA2*1 | LHCA6; chlorophyll binding | chr1:6612806-6613799 FORWARD	2.05462	0.00285917
A_96_P113152	TA53423_4081	AT2G48020.1	59.7	8e-16	sugar transporter, putative | chr2:19644441-19647007 FORWARD	2.05137	0.0164549
A_96_P206219	ES893817	AT4G31500.1	246	1e-65	CYP83B1, SUR2, RNT1, RED1, ATR4 | CYP83B1 (CYTOCHROME P450 MONOOXYGENASE 83B1); oxidoreductase, acting on paired donors, with incorporation or reduction of molecular oxygen, NADH or NADPH as one donor, and incorporation of one atom of oxygen / oxygen binding | chr4:15273677-15275271 REVERSE	2.04995	0.00530218
A_96_P107139	AK329872	AT4G30170.1	485	1e-137	peroxidase, putative | chr4:14762922-14764482 FORWARD	2.04545	0.0342075
A_96_P246822	DV104684	AT1G74360.1	162	6e-41	leucine-rich repeat transmembrane protein kinase, putative | chr1:27954299-27957911 FORWARD	2.04447	0.0497882
A_96_P205229	AK326773	AT4G33270.1	738	0	CDC20.1 | CDC20.1; signal transducer | chr4:16044545-16046590 REVERSE	2.04213	0.0168453
A_96_P253737	TC204775	no hits found				2.04189	0.0158156
A_96_P165661	ES897217	AT1G17860.1	57.8	8e-09	trypsin and protease inhibitor family protein / Kunitz family protein | chr1:6149343-6149933 FORWARD	2.03423	0.00365344
A_96_P003801	BT014084	AT4G32480.1	229	3e-60	unknown protein | chr4:15676488-15677776 FORWARD	2.03245	0.0148907
A_96_P254087	TC205650	AT1G79460.1	146	2e-35	GA2, KS, ATKS | GA2 (GA REQUIRING 2); ent-kaurene synthase | chr1:29890568-29894436 FORWARD	2.03237	0.0126097
A_96_P014166	exp12 AJ560647	AT2G03090.1	301	4e-82	ATEXPA15, EXP15, ATEXP15, ATHEXP ALPHA 1.3 | ATEXPA15 (ARABIDOPSIS THALIANA EXPANSIN A15) | chr2:917361-918554 REVERSE	2.03052	< 0.001
A_96_P012086	TA42576_4081	AT4G12910.1	364	1e-100	scpl20 | scpl20 (serine carboxypeptidase-like 20); serine-type carboxypeptidase | chr4:7550576-7553051 REVERSE	2.02638	0.00118088
A_96_P077704	AK327616	AT5G50400.1	903	0	ATPAP27, PAP27 | PAP27 (PURPLE ACID PHOSPHATASE 27); acid phosphatase/ protein serine/threonine phosphatase | chr5:20523575-20526231 REVERSE	2.02338	0.0089118
A_96_P180834	BF096327	AT1G79870.1	143	2e-46	oxidoreductase family protein | chr1:30044794-30045851 FORWARD	2.02338	0.0105162
A_96_P121847	AW649323	no hits found				2.02126	0.00305931
A_96_P034902	DB704225	AT5G02790.1	282	1e-76	In2-1 protein, putative | chr5:632877-634858 FORWARD	2.02067	0.0165371
A_96_P204159	BI928480	AT4G39010.1	283	9e-77	AtGH9B18 | AtGH9B18 (Arabidopsis thaliana glycosyl hydrolase 9B18); catalytic/ hydrolase, hydrolyzing O-glycosyl compounds | chr4:18176162-18179102 REVERSE	2.02033	0.00228396
A_96_P133117	AK319524	AT3G47470.1	451	1e-127	LHCA4, CAB4 | LHCA4 (LIGHT-HARVESTING CHLOROPHYLL-PROTEIN COMPLEX I SUBUNIT A4); chlorophyll binding | chr3:17493622-17494773 REVERSE	2.01632	0.0097772
A_96_P118332	AK319415	AT3G14130.1	512	1e-145	(S)-2-hydroxy-acid oxidase, peroxisomal, putative / glycolate oxidase, putative / short chain alpha-hydroxy acid oxidase, putative | chr3:4685844-4687852 REVERSE	2.01547	0.00217709
A_96_P085749	ES896800	AT1G52340.1	179	2e-45	ABA2, SIS4, GIN1, SDR1, ISI4, SRE1, ATABA2, ATSDR1 | ABA2 (ABA DEFICIENT 2); alcohol dehydrogenase/ oxidoreductase/ xanthoxin dehydrogenase | chr1:19489997-19491527 REVERSE	2.01456	0.00617547
A_96_P002456	BI927366	AT4G14960.2	409	1e-117	TUA6 | TUA6; structural constituent of cytoskeleton | chr4:8548769-8550319 REVERSE	2.00876	0.00597947
A_96_P052606	BI203428	AT3G07350.1	151	3e-37	unknown protein | chr3:2347674-2348570 FORWARD	2.00722	0.0453138
A_96_P133112	AI490998	AT3G47470.1	60.5	2e-10	LHCA4, CAB4 | LHCA4 (LIGHT-HARVESTING CHLOROPHYLL-PROTEIN COMPLEX I SUBUNIT A4); chlorophyll binding | chr3:17493622-17494773 REVERSE	2.00656	0.016934
A_96_P008741	BI205740	AT5G52900.1	58.2	3e-09	unknown protein | chr5:21452893-21453692 REVERSE	2.0057	0.0302954
A_96_P046596	AK321083	AT4G15830.1	226	4e-78	binding | chr4:8995285-8996548 REVERSE	2.00526	0.00695926
A_96_P021656	AK325388	AT3G58140.1	650	0	phenylalanyl-tRNA synthetase class IIc family protein | chr3:21529988-21532386 REVERSE	2.00272	0.00973262
A_96_P042336	AK323625	AT3G27890.1	258	2e-69	NQR | NQR (NADPH:QUINONE OXIDOREDUCTASE); FMN reductase | chr3:10350807-10351938 REVERSE	1.99848	0.0268856
A_96_P246872	DV104733	AT5G23400.1	271	2e-73	disease resistance family protein / LRR family protein | chr5:7880603-7882372 FORWARD	1.99601	0.0234225
A_96_P255222	TC208072	AT2G20340.1	246	8e-66	tyrosine decarboxylase, putative | chr2:8779804-8782490 FORWARD	1.99535	0.0218313
A_96_P009051	AK322264	AT4G39730.1	172	3e-43	lipid-associated family protein | chr4:18432950-18433581 FORWARD	1.99468	0.0248865
A_96_P161871	AW649231	AT1G52800.1	121	2e-28	oxidoreductase, 2OG-Fe(II) oxygenase family protein | chr1:19664044-19665362 FORWARD	1.99313	0.0108984
A_96_P179029	CycA2 AJ243452	AT1G80370.1	429	1e-120	CYCA2;4 | CYCA2;4 (Cyclin A2;4); cyclin-dependent protein kinase regulator | chr1:30214694-30216861 FORWARD	1.98759	< 0.001
A_96_P002437	BW686429	AT5G15140.1	278	2e-75	aldose 1-epimerase family protein | chr5:4908686-4910670 FORWARD	1.9847	0.00104545
A_96_P246832	DV104692	AT1G24530.1	244	3e-65	transducin family protein / WD-40 repeat family protein | chr1:8693287-8694543 FORWARD	1.98466	0.00832385
A_96_P070789	AK319237	AT5G38510.2	166	1e-40	rhomboid family protein | chr5:15417839-15420002 REVERSE	1.98305	0.0498119
A_96_P014181	BL4 AF375967	AT4G32980.1	278	4e-75	ATH1 | ATH1 (ARABIDOPSIS THALIANA HOMEOBOX GENE 1); DNA binding / sequence-specific DNA binding / transcription factor | chr4:15914865-15916873 REVERSE	1.98192	0.0183019
A_96_P075014	TA43424_4081	AT2G45570.1	251	4e-67	CYP76C2 | CYP76C2; electron carrier/ heme binding / iron ion binding / monooxygenase/ oxygen binding | chr2:18779935-18781922 REVERSE	1.97793	0.012278
A_96_P187869	BG130499	AT5G59730.1	175	1e-51	ATEXO70H7 | ATEXO70H7 (EXOCYST SUBUNIT EXO70 FAMILY PROTEIN H7); protein binding | chr5:24064100-24066004 REVERSE	1.97727	0.00173834
A_96_P069949	DB717716	no hits found				1.97587	0.0290551
A_96_P044581	DB686099	AT1G17100.1	252	2e-67	SOUL heme-binding family protein | chr1:5844766-5845539 FORWARD	1.97407	0.0172601
A_96_P201699	BI924325	no hits found				1.97399	0.0203402
A_96_P217514	AK319524	AT3G47470.1	451	1e-127	LHCA4, CAB4 | LHCA4 (LIGHT-HARVESTING CHLOROPHYLL-PROTEIN COMPLEX I SUBUNIT A4); chlorophyll binding | chr3:17493622-17494773 REVERSE	1.97211	0.00635042
A_96_P053116	BI204180	no hits found				1.972	0.0051204
A_96_P219299	AK323805	AT3G46780.1	333	1e-134	PTAC16 | PTAC16 (PLASTID TRANSCRIPTIONALLY ACTIVE 16); binding / catalytic | chr3:17228766-17231021 FORWARD	1.96369	0.022348
A_96_P202774	BI926020	no hits found				1.96224	0.0060703
A_96_P081784	DB683919	AT2G32290.1	234	4e-62	BMY5, BAM6 | BAM6 (BETA-AMYLASE 6); beta-amylase/ catalytic/ cation binding | chr2:13714643-13716906 REVERSE	1.9572	0.0117557
A_96_P011911	AF230198	AT1G53440.1	343	3e-94	leucine-rich repeat family protein / protein kinase family protein | chr1:19945959-19951562 FORWARD	1.94825	0.00747102
A_96_P024256	AK319237	AT5G38510.2	166	1e-40	rhomboid family protein | chr5:15417839-15420002 REVERSE	1.94692	0.00920816
A_96_P185839	CrtL-e-1 AK321362	AT5G57030.1	747	0	LUT2 | LUT2 (LUTEIN DEFICIENT 2); lycopene epsilon cyclase | chr5:23077398-23079818 FORWARD	1.94613	0.0200902
A_96_P011816	LIN8 AK325200	AT3G52600.1	744	0	AtcwINV2 | AtcwINV2 (Arabidopsis thaliana cell wall invertase 2); hydrolase, hydrolyzing O-glycosyl compounds | chr3:19507080-19509273 REVERSE	1.94613	0.00558009
A_96_P102229	TA44198_4081	AT5G58770.1	246	2e-65	dehydrodolichyl diphosphate synthase, putative / DEDOL-PP synthase, putative | chr5:23734396-23735495 FORWARD	1.94497	0.0178734
A_96_P154851	AK326433	AT4G24780.1	681	0	pectate lyase family protein | chr4:12770631-12772227 REVERSE	1.94302	0.00358378
A_96_P060771	BE462099	AT2G16980.2	135	2e-32	tetracycline transporter | chr2:7376376-7380944 FORWARD	1.93928	0.0428235
A_96_P184284	BF176465	AT4G39730.1	132	5e-32	lipid-associated family protein | chr4:18432950-18433581 FORWARD	1.93889	0.0291592
A_96_P164446	AW738237	AT1G48260.1	142	1e-34	CIPK17, SnRK3.21 | CIPK17 (CBL-INTERACTING PROTEIN KINASE 17); ATP binding / kinase/ protein kinase/ protein serine/threonine kinase | chr1:17814226-17817226 REVERSE	1.93632	0.00887671
A_96_P036461	AK323249	AT5G12470.1	413	1e-115	unknown protein | chr5:4044950-4047290 REVERSE	1.93231	0.0140621
A_96_P186169	BG127276	no hits found				1.93136	0.0167812
A_96_P067031	AK322276	AT5G10180.1	762	0	AST68, SULTR2;1 | AST68; sulfate transmembrane transporter | chr5:3193225-3196818 FORWARD	1.92903	0.0254285
A_96_P016901	GO372846	AT4G29260.1	105	4e-23	acid phosphatase class B family protein | chr4:14422310-14423409 REVERSE	1.9262	0.00743866
A_96_P173289	AK326433	AT4G24780.1	681	0	pectate lyase family protein | chr4:12770631-12772227 REVERSE	1.92613	0.00996029
A_96_P191629	ES894405	AT1G19640.1	153	9e-38	JMT | JMT (JASMONIC ACID CARBOXYL METHYLTRANSFERASE); jasmonate O-methyltransferase | chr1:6789166-6791708 REVERSE	1.92431	0.0143591
A_96_P041051	BI422400	AT5G53370.1	168	4e-42	ATPMEPCRF, PMEPCRF | PMEPCRF (PECTIN METHYLESTERASE PCR FRAGMENT F); pectinesterase | chr5:21649683-21651530 REVERSE	1.92372	0.00203965
A_96_P046756	AJ785386	AT5G02190.1	247	2e-70	ATASP38, PCS1 | PCS1 (PROMOTION OF CELL SURVIVAL 1); aspartic-type endopeptidase/ peptidase | chr5:435322-436683 FORWARD	1.92213	0.00903002
A_96_P069304	AK321585	AT1G28580.1	359	2e-99	GDSL-motif lipase, putative | chr1:10044603-10046379 REVERSE	1.92108	0.0142499
A_96_P077999	TA37319_4081	AT1G33540.1	108	3e-45	scpl18 | scpl18 (serine carboxypeptidase-like 18); serine-type carboxypeptidase | chr1:12162349-12164700 REVERSE	1.92088	0.00253304
A_96_P011661	AK326279	AT3G60900.1	392	1e-109	FLA10 | FLA10 | chr3:22499573-22500841 REVERSE	1.9208	0.0129793
A_96_P112742	AK321607	AT4G22950.1	201	6e-52	AGL19, GL19 | AGL19 (AGAMOUS-LIKE 19); transcription factor | chr4:12023946-12027421 REVERSE	1.92015	0.0156189
A_96_P184939	BG124520	AT2G05920.1	88.6	8e-19	subtilase family protein | chr2:2269831-2272207 REVERSE	1.91943	0.02083
A_96_P085749	ES896800	AT1G52340.1	179	2e-45	ABA2, SIS4, GIN1, SDR1, ISI4, SRE1, ATABA2, ATSDR1 | ABA2 (ABA DEFICIENT 2); alcohol dehydrogenase/ oxidoreductase/ xanthoxin dehydrogenase | chr1:19489997-19491527 REVERSE	1.91792	0.0113285
A_96_P018056	BT013600	AT1G76160.1	798	0	sks5 | sks5 (SKU5 Similar 5); copper ion binding / oxidoreductase | chr1:28578211-28581020 REVERSE	1.91384	0.0031142
A_96_P084149	AF035631	AT5G23960.1	338	6e-93	ATTPS21, TPS21 | TPS21 (TERPENE SYNTHASE 21); (-)-E-beta-caryophyllene synthase/ alpha-humulene synthase | chr5:8092969-8095128 FORWARD	1.91357	0.00860759
A_96_P080180	AK320435	AT1G48600.2	828	0	phosphoethanolamine N-methyltransferase 2, putative (NMT2) | chr1:17966074-17969077 FORWARD	1.90915	0.010493
A_96_P144996	AK325517	AT1G75490.1	59.3	7e-09	DNA binding / transcription factor | chr1:28336045-28336665 FORWARD	1.90612	0.0466246
A_96_P135217	AI774976	AT1G11545.1	213	5e-56	xyloglucan:xyloglucosyl transferase, putative / xyloglucan endotransglycosylase, putative / endo-xyloglucan transferase, putative | chr1:3878689-3880286 REVERSE	1.9013	< 0.001
A_96_P016551	BT012932	AT1G24480.1	327	1e-89	methyltransferase | chr1:8676440-8677159 REVERSE	1.90066	0.0122014
A_96_P046316	AK321721	AT1G06660.1	251	9e-67	unknown protein | chr1:2037461-2040148 REVERSE	1.90011	0.0103034
A_96_P129047	AA824781	AT2G20340.1	118	2e-63	tyrosine decarboxylase, putative | chr2:8779804-8782490 FORWARD	1.89873	0.00446381
A_96_P055831	AK322390	AT1G44350.1	567	1e-162	ILL6 | ILL6; IAA-amino acid conjugate hydrolase/ metallopeptidase | chr1:16834749-16838201 REVERSE	1.89853	0.0487668
A_96_P140547	AK247813	no hits found				1.89777	0.0381168
A_96_P133052	AI490821	AT1G03780.2	85.5	1e-17	TPX2 | targeting protein-related | chr1:947785-951696 REVERSE	1.89665	0.0225055
A_96_P120762	TA55246_4081	AT5G03870.1	216	1e-56	glutaredoxin family protein | chr5:1035813-1036967 REVERSE	1.89507	0.00189693
A_96_P088554	loxC U37839	AT3G45140.1	967	0	LOX2, ATLOX2 | LOX2 (LIPOXYGENASE 2); lipoxygenase | chr3:16525437-16529233 FORWARD	1.89267	0.00472218
A_96_P072149	AK324096	AT4G39970.1	399	1e-111	haloacid dehalogenase-like hydrolase family protein | chr4:18536678-18538429 REVERSE	1.89206	0.023246
A_96_P217299	BP896084	AT3G47470.1	96.3	4e-21	LHCA4, CAB4 | LHCA4 (LIGHT-HARVESTING CHLOROPHYLL-PROTEIN COMPLEX I SUBUNIT A4); chlorophyll binding | chr3:17493622-17494773 REVERSE	1.89082	0.0157278
A_96_P256057	BI921248	AT5G65690.1	410	1e-115	PCK2, PEPCK | PCK2 (PHOSPHOENOLPYRUVATE CARBOXYKINASE 2); ATP binding / phosphoenolpyruvate carboxykinase (ATP)/ phosphoenolpyruvate carboxykinase/ purine nucleotide binding | chr5:26266477-26269486 FORWARD	1.88873	0.0163691
A_96_P104349	CrtL-e-1 AK321362	AT5G57030.1	747	0	LUT2 | LUT2 (LUTEIN DEFICIENT 2); lycopene epsilon cyclase | chr5:23077398-23079818 FORWARD	1.88777	0.0140313
A_96_P210309	BP879017	AT4G00870.1	151	2e-37	basic helix-loop-helix (bHLH) family protein | chr4:362230-363639 REVERSE	1.88591	0.00861556
A_96_P224559	Xegip AK323482	AT1G03220.1	553	1e-157	extracellular dermal glycoprotein, putative / EDGP, putative | chr1:787143-788444 FORWARD	1.88399	0.0145033
A_96_P117562	TA54469_4081	AT5G24580.3	70.5	5e-13	copper-binding family protein | chr5:8410394-8412087 REVERSE	1.88282	0.00548023
A_96_P123472	TA55914_4081	AT5G02370.1	117	7e-27	kinesin motor protein-related | chr5:503444-506388 FORWARD	1.88043	0.0249046
A_96_P033481	BI931756	no hits found				1.8794	0.00433932
A_96_P105789	TA47606_4081	no hits found				1.8794	0.0137831
A_96_P218599	BP899641	AT3G47470.1	144	8e-36	LHCA4, CAB4 | LHCA4 (LIGHT-HARVESTING CHLOROPHYLL-PROTEIN COMPLEX I SUBUNIT A4); chlorophyll binding | chr3:17493622-17494773 REVERSE	1.87709	0.0131094
A_96_P202354	BI925384	AT1G29670.1	135	4e-40	GDSL-motif lipase/hydrolase family protein | chr1:10375843-10377717 FORWARD	1.87525	0.00771245
A_96_P013651	TKR AF242356	AT3G20150.1	753	0	kinesin motor family protein | chr3:7031412-7036499 FORWARD	1.87491	0.00683226
A_96_P096434	TA40057_4081	AT3G43110.1	79	2e-15	unknown protein | chr3:15091710-15092285 REVERSE	1.87393	0.00231684
A_96_P187569	BG129887	AT2G17620.1	149	4e-37	CYCB2;1 | CYCB2;1 (Cyclin B2;1); cyclin-dependent protein kinase regulator | chr2:7664164-7666261 FORWARD	1.86764	0.0069565
A_96_P000831	BI921248	AT5G65690.1	410	1e-115	PCK2, PEPCK | PCK2 (PHOSPHOENOLPYRUVATE CARBOXYKINASE 2); ATP binding / phosphoenolpyruvate carboxykinase (ATP)/ phosphoenolpyruvate carboxykinase/ purine nucleotide binding | chr5:26266477-26269486 FORWARD	1.86409	0.00381068
A_96_P037116	AK322276	AT5G10180.1	762	0	AST68, SULTR2;1 | AST68; sulfate transmembrane transporter | chr5:3193225-3196818 FORWARD	1.86262	0.0076226
A_96_P009111	BI209323	AT4G32830.1	214	2e-56	AtAUR1 | AtAUR1 (ATAURORA1); histone kinase(H3-S10 specific) / kinase/ protein serine/threonine kinase | chr4:15842557-15844354 FORWARD	1.86221	0.0150072
A_96_P068536	AK328198	AT4G25240.1	806	0	SKS1 | SKS1 (SKU5 SIMILAR 1); copper ion binding / oxidoreductase | chr4:12930539-12933563 FORWARD	1.85983	0.037134
A_96_P203194	BI926635	AT5G56040.2	246	9e-66	leucine-rich repeat protein kinase, putative | chr5:22695050-22698410 FORWARD	1.85758	0.00184847
A_96_P021796	BI927013	AT4G39010.1	154	4e-45	AtGH9B18 | AtGH9B18 (Arabidopsis thaliana glycosyl hydrolase 9B18); catalytic/ hydrolase, hydrolyzing O-glycosyl compounds | chr4:18176162-18179102 REVERSE	1.85603	0.0101144
A_96_P182844	AK323775	AT1G11580.1	611	1e-175	ATPMEPCRA, PMEPCRA | PMEPCRA (METHYLESTERASE PCR A); enzyme inhibitor/ pectinesterase | chr1:3888730-3890649 FORWARD	1.85507	0.0014298
A_96_P158096	AW621853	AT5G41690.1	51.6	4e-07	RNA binding / nucleic acid binding / nucleotide binding | chr5:16670126-16674189 REVERSE	1.85331	0.0199957
A_96_P205304	ES894162	AT5G58770.1	202	2e-52	dehydrodolichyl diphosphate synthase, putative / DEDOL-PP synthase, putative | chr5:23734396-23735495 FORWARD	1.84934	0.00886075
A_96_P076209	exp9 AJ243340	AT2G39700.1	447	1e-126	ATEXPA4, ATEXP4, ATHEXP ALPHA 1.6 | ATEXPA4 (ARABIDOPSIS THALIANA EXPANSIN A4) | chr2:16544246-16545434 REVERSE	1.84629	0.00235073
A_96_P085929	ACI25 DQ056434	AT1G03220.1	547	1e-156	extracellular dermal glycoprotein, putative / EDGP, putative | chr1:787143-788444 FORWARD	1.84391	0.010626
A_96_P082849	TA44901_4081	AT5G15140.1	375	1e-104	aldose 1-epimerase family protein | chr5:4908686-4910670 FORWARD	1.84353	0.00164421
A_96_P223344	BW686347	AT1G18530.1	199	2e-51	calmodulin, putative | chr1:6376783-6377256 FORWARD	1.84099	0.0464468
A_96_P092815	AADC1B	AT1G43710.1	538	1e-153	emb1075 | emb1075 (embryo defective 1075); carboxy-lyase/ catalytic/ pyridoxal phosphate binding | chr1:16486534-16488298 REVERSE	1.83972	0.00196237
A_96_P095724	TA39691_4081	AT5G24580.2	242	2e-64	copper-binding family protein | chr5:8410394-8412087 REVERSE	1.83517	< 0.001
A_96_P085749	ES896800	AT1G52340.1	179	2e-45	ABA2, SIS4, GIN1, SDR1, ISI4, SRE1, ATABA2, ATSDR1 | ABA2 (ABA DEFICIENT 2); alcohol dehydrogenase/ oxidoreductase/ xanthoxin dehydrogenase | chr1:19489997-19491527 REVERSE	1.83325	0.00392926
A_96_P169444	AW934641	AT3G19184.1	117	4e-27	DNA binding | chr3:6637555-6639035 FORWARD	1.83236	0.0175222
A_96_P051501	DB687901	AT5G02440.1	38.1	0.003	unknown protein | chr5:531066-532725 FORWARD	1.83183	0.00124793
A_96_P243794	AK328068	AT4G34135.1	186	3e-47	UGT73B2 | UGT73B2 (UDP-GLUCOSYLTRANSFERASE 73B2); UDP-glucosyltransferase/ UDP-glycosyltransferase/ flavonol 3-O-glucosyltransferase/ quercetin 7-O-glucosyltransferase | chr4:16345476-16347016 REVERSE	1.83112	0.00317261
A_96_P065776	ES895075	AT1G29670.1	235	2e-62	GDSL-motif lipase/hydrolase family protein | chr1:10375843-10377717 FORWARD	1.83018	0.00363576
A_96_P095719	GO374542	AT5G24580.1	129	7e-42	copper-binding family protein | chr5:8410394-8412087 REVERSE	1.82657	0.00186488
A_96_P171699	BE354679	AT1G02205.2	223	6e-59	CER1 | CER1 (ECERIFERUM 1); octadecanal decarbonylase | chr1:418818-422154 FORWARD	1.82648	< 0.001
A_96_P040616	AK319704	AT3G26040.1	148	8e-36	transferase family protein | chr3:9519741-9521069 FORWARD	1.8236	0.00423274
A_96_P183499	BF113613	no hits found				1.82285	0.00478335
A_96_P236859	DB713692	AT3G26210.1	135	1e-32	CYP71B23 | CYP71B23; electron carrier/ heme binding / iron ion binding / monooxygenase/ oxygen binding | chr3:9593329-9595202 REVERSE	1.82216	0.0102789
A_96_P178714	TA36711_4081	AT4G24780.1	257	1e-91	pectate lyase family protein | chr4:12770631-12772227 REVERSE	1.82174	0.00633668
A_96_P061191	AW929223	AT1G52140.1	70.5	6e-13	unknown protein | chr1:19407559-19408185 REVERSE	1.8214	< 0.001
A_96_P066211	ES895415	AT5G14920.1	91.3	6e-19	gibberellin-regulated family protein | chr5:4826598-4827761 FORWARD	1.8197	0.00674372
A_96_P033791	TA40164_4081	AT5G51460.2	508	1e-144	ATTPPA | ATTPPA; trehalose-phosphatase | chr5:20902266-20904292 FORWARD	1.81904	0.0192425
A_96_P006671	BG125030	AT5G08280.1	280	2e-76	HEMC | HEMC (HYDROXYMETHYLBILANE SYNTHASE); hydroxymethylbilane synthase | chr5:2663763-2665596 REVERSE	1.81892	0.00144522
A_96_P051946	BG126972	AT3G23090.1	108	4e-24	FUNCTIONS IN: molecular_function unknown; INVOLVED IN: biological_process unknown; LOCATED IN: cellular_component unknown; EXPRESSED IN: inflorescence meristem, leaf apex, hypocotyl, flower, root; EXPRESSED DURING: petal differentiation and expansion stage; CONTAINS InterPro DOMAIN/s: Targeting for Xklp2 (InterPro:IPR009675); BEST Arabidopsis thaliana protein match is: WDL1 (TAIR:AT3G04630.3); Ha…	1.81692	0.0042699
A_96_P071844	AI484767	AT3G51740.1	183	7e-47	IMK2 | IMK2 (INFLORESCENCE MERISTEM RECEPTOR-LIKE KINASE 2); ATP binding / kinase/ protein kinase/ protein serine/threonine kinase | chr3:19189248-19191842 FORWARD	1.8168	0.0304281
A_96_P183314	BM412833	AT2G38060.1	320	6e-88	PHT4;2 | PHT4;2 (PHOSPHATE TRANSPORTER 4;2); carbohydrate transmembrane transporter/ inorganic phosphate transmembrane transporter/ organic anion transmembrane transporter/ sugar:hydrogen symporter | chr2:15922727-15925623 REVERSE	1.81596	0.0188381
A_96_P247897	DV935985	AT2G39380.1	35.4	0.008	ATEXO70H2 | ATEXO70H2 (EXOCYST SUBUNIT EXO70 FAMILY PROTEIN H2); protein binding | chr2:16447096-16449009 REVERSE	1.81549	0.00298449
A_96_P187729	BG130172	AT4G27460.1	68.2	2e-12	CBS domain-containing protein | chr4:13732939-13734263 FORWARD	1.81405	0.0295614
A_96_P209469	BP876844	no hits found				1.81328	0.00216576
A_96_P160176	AW625000	AT5G03980.1	44.7	1e-05	GDSL-motif lipase/hydrolase family protein | chr5:1074205-1075289 REVERSE	1.81324	0.0124444
A_96_P121947	TA55537_4081	AT3G66658.1	273	4e-74	ALDH22a1 | ALDH22a1 (Aldehyde Dehydrogenase 22a1); 3-chloroallyl aldehyde dehydrogenase/ oxidoreductase | chr3:2095471-2099013 REVERSE	1.81125	0.00493795
A_96_P085749	ES896800	AT1G52340.1	179	2e-45	ABA2, SIS4, GIN1, SDR1, ISI4, SRE1, ATABA2, ATSDR1 | ABA2 (ABA DEFICIENT 2); alcohol dehydrogenase/ oxidoreductase/ xanthoxin dehydrogenase | chr1:19489997-19491527 REVERSE	1.80965	0.0027871
A_96_P173504	AK326433	AT4G24780.1	681	0	pectate lyase family protein | chr4:12770631-12772227 REVERSE	1.80805	0.00764822
A_96_P158846	AK320524	AT1G64640.1	117	6e-35	plastocyanin-like domain-containing protein | chr1:24022482-24023151 REVERSE	1.80616	< 0.001
A_96_P050851	TA39691_4081	AT5G24580.2	242	2e-64	copper-binding family protein | chr5:8410394-8412087 REVERSE	1.80595	0.00134249
A_96_P129552	AI483159	AT4G14330.1	99.8	1e-21	phragmoplast-associated kinesin-related protein 2 (PAKRP2) | chr4:8244228-8247286 FORWARD	1.80595	0.0496152
A_96_P226719	CK725212	AT1G03470.2	50.8	8e-07	kinase interacting family protein | chr1:866217-867493 REVERSE	1.80568	0.00223715
A_96_P169579	AW944805	AT2G42840.1	105	1e-23	PDF1 | PDF1 (PROTODERMAL FACTOR 1) | chr2:17826327-17827426 REVERSE	1.80558	0.00435282
A_96_P069036	DB687632	AT5G42590.1	133	9e-32	CYP71A16 | CYP71A16; electron carrier/ heme binding / iron ion binding / monooxygenase/ oxygen binding | chr5:17031217-17033640 REVERSE	1.80551	0.0171537
A_96_P163966	AW737527	AT4G35790.1	201	3e-52	ATPLDDELTA, PLDDELTA | ATPLDDELTA; phospholipase D | chr4:16955774-16959875 REVERSE	1.80175	0.0347476
A_96_P063561	AK320228	AT3G01710.2	171	2e-42	FUNCTIONS IN: molecular_function unknown; INVOLVED IN: biological_process unknown; LOCATED IN: cellular_component unknown; CONTAINS InterPro DOMAIN/s: Targeting for Xklp2 (InterPro:IPR009675); BEST Arabidopsis thaliana protein match is: unknown protein (TAIR:AT3G27350.1); Has 1478 Blast hits to 1129 proteins in 153 species: Archae - 0; Bacteria - 54; Metazoa - 662; Fungi - 96; Plants - 192; Virus…	1.80147	0.0361985
A_96_P104699	st3 AJ278765	AT2G48020.1	679	0	sugar transporter, putative | chr2:19644441-19647007 FORWARD	1.80138	0.00840631
A_96_P085439	AK321751	AT5G17540.1	320	2e-87	transferase family protein | chr5:5782061-5783682 REVERSE	1.80066	0.0426346
A_96_P069464	AK324212	AT1G70820.1	864	0	phosphoglucomutase, putative / glucose phosphomutase, putative | chr1:26705594-26708034 FORWARD	1.8006	0.0222293
A_96_P041861	DB690187	AT3G16140.1	171	2e-43	PSAH-1 | PSAH-1 (photosystem I subunit H-1) | chr3:5468670-5469415 REVERSE	1.80032	0.00881936
A_96_P078019	AK321776	AT2G44480.1	524	1e-149	BGLU17 | BGLU17 (BETA GLUCOSIDASE 17); catalytic/ cation binding / hydrolase, hydrolyzing O-glycosyl compounds | chr2:18359780-18363001 FORWARD	1.79547	0.00237334
A_96_P017276	BT013271	AT5G24530.1	491	1e-139	DMR6 | DMR6 (DOWNY MILDEW RESISTANT 6); oxidoreductase/ oxidoreductase, acting on paired donors, with incorporation or reduction of molecular oxygen, 2-oxoglutarate as one donor, and incorporation of one atom each of oxygen into both donors | chr5:8378964-8383154 FORWARD	1.79408	0.0177228
A_96_P141117	AI898832	AT5G40890.2	200	5e-52	ATCLC-A, CLC-A, CLCA | ATCLC-A (CHLORIDE CHANNEL A); anion channel/ nitrate transmembrane transporter/ voltage-gated chloride channel | chr5:16381645-16383821 REVERSE	1.79398	0.00659276
A_96_P240628	DB719665	no hits found				1.79342	0.0349803
A_96_P089719	AK326433	AT4G24780.1	681	0	pectate lyase family protein | chr4:12770631-12772227 REVERSE	1.79268	0.0148224
A_96_P069444	DB679261	AT2G25440.1	57	7e-09	AtRLP20 | AtRLP20 (Receptor Like Protein 20); kinase/ protein binding | chr2:10826735-10829402 FORWARD	1.78978	0.00583575
A_96_P062311	BP893968	no hits found				1.78897	0.00129678
A_96_P102474	BI921143	AT3G23730.1	302	2e-82	xyloglucan:xyloglucosyl transferase, putative / xyloglucan endotransglycosylase, putative / endo-xyloglucan transferase, putative | chr3:8550222-8551248 FORWARD	1.78857	0.0149893
A_96_P092674	TA38037_4081	no hits found				1.78764	0.0374666
A_96_P187209	BG129247	no hits found				1.78724	0.00823328
A_96_P096639	AK328428	AT5G51460.1	84.7	3e-16	ATTPPA | ATTPPA; trehalose-phosphatase | chr5:20902266-20904292 FORWARD	1.78539	0.00488381
A_96_P185744	BG126254	AT3G59970.3	122	1e-58	MTHFR1 | MTHFR1 (METHYLENETETRAHYDROFOLATE REDUCTASE 1); methylenetetrahydrofolate reductase (NADPH) | chr3:22151303-22154323 FORWARD	1.78379	0.00340215
A_96_P161201	AW648166	AT5G02070.1	89.4	1e-18	protein kinase-related | chr5:405895-408220 REVERSE	1.77929	0.0247519
A_96_P191449	BG626088	AT5G33370.1	140	2e-34	GDSL-motif lipase/hydrolase family protein | chr5:12602773-12604670 REVERSE	1.77821	0.00705401
A_96_P171254	AK320435	AT1G48600.2	828	0	phosphoethanolamine N-methyltransferase 2, putative (NMT2) | chr1:17966074-17969077 FORWARD	1.77696	0.0123594
A_96_P032141	BG643998	AT3G01480.2	201	5e-52	CYP38 | CYP38 (cyclophilin 38); peptidyl-prolyl cis-trans isomerase | chr3:188569-190252 FORWARD	1.77596	0.00312141
A_96_P059776	AK323928	AT3G53420.2	364	1e-101	PIP2A, PIP2, PIP2;1 | PIP2A (PLASMA MEMBRANE INTRINSIC PROTEIN 2A); water channel | chr3:19803906-19805454 REVERSE	1.77296	< 0.001
A_96_P113297	TA53459_4081	AT1G08560.1	157	3e-39	SYP111, KN, ATSYP111 | SYP111 (SYNTAXIN OF PLANTS 111); SNAP receptor | chr1:2709778-2710710 REVERSE	1.77259	0.0342876
A_96_P054346	AK328733	AT1G24140.1	406	1e-113	matrixin family protein | chr1:8536131-8537285 REVERSE	1.77172	0.00424131
A_96_P219229	BP901365	AT3G53190.1	257	2e-69	pectate lyase family protein | chr3:19714171-19717537 FORWARD	1.77093	0.0109578
A_96_P167819	AK326535	AT1G19250.1	169	2e-42	FMO1 | FMO1 (FLAVIN-DEPENDENT MONOOXYGENASE 1); FAD binding / NADP or NADPH binding / electron carrier/ flavin-containing monooxygenase/ monooxygenase/ oxidoreductase | chr1:6650656-6653053 REVERSE	1.76934	0.0410339
A_96_P201254	CycA2 AJ243452	AT1G80370.1	429	1e-120	CYCA2;4 | CYCA2;4 (Cyclin A2;4); cyclin-dependent protein kinase regulator | chr1:30214694-30216861 FORWARD	1.76869	0.0154474
A_96_P027091	AK319933	AT1G48480.1	634	0	RKL1 | RKL1; ATP binding / kinase/ protein serine/threonine kinase | chr1:17918475-17920743 FORWARD	1.76762	0.033166
A_96_P185699	BG126168	AT2G28550.1	215	2e-56	RAP2.7, TOE1 | RAP2.7 (RELATED TO AP2.7); DNA binding / transcription factor | chr2:12226168-12228251 REVERSE	1.76713	< 0.001
A_96_P088484	TA36304_4081	AT1G17860.1	60.1	2e-09	trypsin and protease inhibitor family protein / Kunitz family protein | chr1:6149343-6149933 FORWARD	1.76703	0.00545824
A_96_P000456	TBG7 AK320537	AT5G63810.1	1040	0	BGAL10 | BGAL10 (beta-galactosidase 10); beta-galactosidase/ catalytic/ cation binding | chr5:25537242-25541315 FORWARD	1.76481	0.0380325
A_96_P021871	BI924672	AT5G62550.1	143	9e-35	unknown protein | chr5:25105839-25107875 REVERSE	1.76384	0.010723
A_96_P064581	AK321338	AT1G52190.1	556	1e-158	proton-dependent oligopeptide transport (POT) family protein | chr1:19434671-19438673 FORWARD	1.76344	0.00390235
A_96_P079739	AK324470	AT5G33370.1	564	1e-161	GDSL-motif lipase/hydrolase family protein | chr5:12602773-12604670 REVERSE	1.76341	0.0431259
A_96_P223399	BW686732	AT5G24890.1	68.2	5e-12	unknown protein | chr5:8558357-8559172 REVERSE	1.76329	0.0328809
A_96_P143926	AW030506	AT3G48280.1	119	1e-27	CYP71A25 | CYP71A25; electron carrier/ heme binding / iron ion binding / monooxygenase/ oxygen binding | chr3:17879594-17881164 FORWARD	1.76098	0.0458823
A_96_P155111	AK326433	AT4G24780.1	681	0	pectate lyase family protein | chr4:12770631-12772227 REVERSE	1.76047	0.0143483
A_96_P086549	AK319577	AT5G38420.1	270	8e-73	ribulose bisphosphate carboxylase small chain 2B / RuBisCO small subunit 2B (RBCS-2B) (ATS2B) | chr5:15381203-15381978 REVERSE	1.75954	0.0148742
A_96_P006241	BG629348	AT4G12880.1	42.4	6e-05	plastocyanin-like domain-containing protein | chr4:7544572-7545226 REVERSE	1.75872	0.00363975
A_96_P204754	BI929750	AT3G03130.1	93.6	5e-20	unknown protein | chr3:721439-723564 REVERSE	1.75677	0.0294563
A_96_P227424	AK320178	AT4G31500.1	426	1e-119	CYP83B1, SUR2, RNT1, RED1, ATR4 | CYP83B1 (CYTOCHROME P450 MONOOXYGENASE 83B1); oxidoreductase, acting on paired donors, with incorporation or reduction of molecular oxygen, NADH or NADPH as one donor, and incorporation of one atom of oxygen / oxygen binding | chr4:15273677-15275271 REVERSE	1.75492	0.00162718
A_96_P188159	BG130930	AT5G45910.1	135	2e-35	GDSL-motif lipase/hydrolase family protein | chr5:18620420-18622264 REVERSE	1.75487	0.0412056
A_96_P077754	TA38392_4081	AT5G05340.1	253	3e-67	peroxidase, putative | chr5:1579142-1580819 REVERSE	1.75359	0.0164117
A_96_P213964	BP888212	AT5G04310.1	167	2e-42	pectate lyase family protein | chr5:1203356-1207352 REVERSE	1.74967	0.00883552
A_96_P072544	BG129530	AT3G20060.1	149	2e-61	UBC19 | UBC19 (ubiquitin-conjugating enzyme19); ubiquitin-protein ligase | chr3:7002927-7004283 REVERSE	1.74861	0.00503736
A_96_P165401	AW928930	AT4G00610.1	64.7	3e-11	DNA-binding storekeeper protein-related | chr4:256957-257943 REVERSE	1.74776	0.00333987
A_96_P253567	TC204487	AT1G08840.1	152	9e-38	emb2411 | emb2411 (embryo defective 2411); ATP binding / ATP-dependent DNA helicase/ DNA binding | chr1:2829579-2838369 REVERSE	1.7468	0.00990655
A_96_P129172	GO375364	AT1G20340.1	186	4e-47	DRT112, PETE2 | DRT112; copper ion binding / electron carrier | chr1:7042770-7043273 REVERSE	1.74648	0.0117503
A_96_P085749	ES896800	AT1G52340.1	179	2e-45	ABA2, SIS4, GIN1, SDR1, ISI4, SRE1, ATABA2, ATSDR1 | ABA2 (ABA DEFICIENT 2); alcohol dehydrogenase/ oxidoreductase/ xanthoxin dehydrogenase | chr1:19489997-19491527 REVERSE	1.74597	< 0.001
A_96_P057316	GO374472	AT5G44520.1	95.9	5e-20	ribose 5-phosphate isomerase-related | chr5:17934610-17936441 REVERSE	1.74317	0.00791624
A_96_P231384	AK323621	AT5G35370.1	110	7e-47	ATP binding / carbohydrate binding / kinase/ protein kinase/ protein serine/threonine kinase/ protein tyrosine kinase/ sugar binding | chr5:13588564-13591182 REVERSE	1.74315	0.0252018
A_96_P099209	AK325576	AT5G55730.1	416	1e-116	FLA1 | FLA1 (FASCICLIN-LIKE ARAB INOGALACTAN 1) | chr5:22558375-22560392 REVERSE	1.74309	0.00411576
A_96_P027931	BI929281	AT3G11980.1	152	4e-42	MS2, FAR2 | MS2 (MALE STERILITY 2); fatty acyl-CoA reductase (alcohol-forming)/ oxidoreductase, acting on the CH-CH group of donors, NAD or NADP as acceptor | chr3:3814484-3816927 FORWARD	1.74285	< 0.001
A_96_P021981	TA44292_4081	AT5G10690.1	246	1e-107	pentatricopeptide (PPR) repeat-containing protein / CBS domain-containing protein | chr5:3374443-3377332 REVERSE	1.74079	0.00640636
A_96_P218949	CrtL-e-1 AK321362	AT5G57030.1	747	0	LUT2 | LUT2 (LUTEIN DEFICIENT 2); lycopene epsilon cyclase | chr5:23077398-23079818 FORWARD	1.7361	0.00477594
A_96_P064256	AK324232	AT2G17230.1	486	1e-137	EXL5 | EXL5 (EXORDIUM LIKE 5) | chr2:7494892-7495983 REVERSE	1.7335	0.00808698
A_96_P151126	AW096327	AT1G20340.1	80.5	2e-16	DRT112, PETE2 | DRT112; copper ion binding / electron carrier | chr1:7042770-7043273 REVERSE	1.73244	0.0148
A_96_P015551	AK320435	AT1G48600.2	828	0	phosphoethanolamine N-methyltransferase 2, putative (NMT2) | chr1:17966074-17969077 FORWARD	1.731	0.0187704
A_96_P055381	AW626369	AT4G39700.1	226	6e-60	heavy-metal-associated domain-containing protein / copper chaperone (CCH)-related | chr4:18424265-18424906 FORWARD	1.73032	0.0120174
A_96_P198659	BI210028	no hits found				1.72965	0.0126287
A_96_P169044	TA40055_4081	AT1G32540.3	207	9e-54	LOL1 | LOL1 (LSD ONE LIKE 1); DNA binding | chr1:11768043-11769591 FORWARD	1.72914	< 0.001
A_96_P192669	BG628336	AT3G48690.1	109	1e-24	ATCXE12, CXE12 | CXE12; carboxylesterase | chr3:18037186-18038160 REVERSE	1.72876	0.00553935
A_96_P191104	BG135634	AT1G02640.1	351	2e-97	BXL2, ATBXL2 | BXL2 (BETA-XYLOSIDASE 2); hydrolase, hydrolyzing O-glycosyl compounds | chr1:564293-567580 FORWARD	1.72854	0.00965706
A_96_P187359	BG129531	AT5G65420.1	166	2e-41	CYCD4;1 | CYCD4;1 (CYCLIN D4;1); cyclin-dependent protein kinase regulator | chr5:26141592-26143750 REVERSE	1.72782	0.0130757
A_96_P000591	AW154864	no hits found				1.7276	0.0185013
A_96_P080569	A_96_P080569					1.72756	0.0195927
A_96_P059256	AK324069	AT4G13930.1	857	0	SHM4 | SHM4 (serine hydroxymethyltransferase 4); catalytic/ glycine hydroxymethyltransferase/ pyridoxal phosphate binding | chr4:8048013-8050021 REVERSE	1.726	0.0152144
A_96_P005506	AK324296	AT1G61520.1	440	1e-124	LHCA3 | LHCA3; chlorophyll binding | chr1:22700152-22701149 FORWARD	1.72424	0.0132976
A_96_P041011	TA43964_4081	AT4G02780.1	112	2e-40	GA1, ABC33, ATCPS1 | GA1 (GA REQUIRING 1); ent-copalyl diphosphate synthase/ magnesium ion binding | chr4:1237881-1244766 REVERSE	1.72404	0.0213793
A_96_P161346	TA36977_4081	AT4G18550.1	429	1e-120	lipase class 3 family protein | chr4:10225006-10226862 REVERSE	1.72384	0.0367047
A_96_P120367	TA55150_4081	AT5G51820.1	389	1e-109	PGM, ATPGMP, PGM1, STF1 | PGM (PHOSPHOGLUCOMUTASE); phosphoglucomutase | chr5:21063531-21067933 REVERSE	1.72349	< 0.001
A_96_P203594	BI927163	AT2G42260.1	94.4	5e-20	UVI4, PYM | UVI4 (UV-B-INSENSITIVE 4) | chr2:17602240-17603283 REVERSE	1.72325	0.00905041
A_96_P028371	BI924877	no hits found				1.72265	0.0433444
A_96_P059671	FS205785	no hits found				1.72241	0.00220471
A_96_P034041	BI923197	AT3G23890.2	44.7	6e-05	TOPII, ATTOPII | TOPII (TOPOISOMERASE II); ATP binding / DNA binding / DNA topoisomerase (ATP-hydrolyzing)/ DNA topoisomerase/ DNA-dependent ATPase | chr3:8624931-8631106 FORWARD	1.72042	0.00692272
A_96_P153196	FS181318	AT1G22370.2	189	5e-49	AtUGT85A5 | AtUGT85A5 (UDP-glucosyl transferase 85A5); glucuronosyltransferase/ transferase, transferring glycosyl groups | chr1:7898116-7899879 REVERSE	1.71939	0.0317863
A_96_P252242	TA45487_4081	AT3G01670.1	329	3e-90	unknown protein | chr3:247288-250261 FORWARD	1.71489	0.00319092
A_96_P094779	TA39172_4081	AT3G58140.1	127	7e-30	phenylalanyl-tRNA synthetase class IIc family protein | chr3:21529988-21532386 REVERSE	1.7147	0.0497951
A_96_P150551	AW093537	AT2G20515.1	97.1	2e-21	unknown protein | chr2:8839041-8839595 REVERSE	1.71333	0.0222271
A_96_P154776	AK326433	AT4G24780.1	681	0	pectate lyase family protein | chr4:12770631-12772227 REVERSE	1.71273	0.00785726
A_96_P208209	BM411716	AT4G24780.1	376	1e-105	pectate lyase family protein | chr4:12770631-12772227 REVERSE	1.71041	0.0138735
A_96_P006421	BT013582	AT2G43010.2	187	2e-47	PIF4, SRL2 | PIF4 (phytochrome interacting factor 4); DNA binding / protein binding / transcription factor | chr2:17887003-17888823 FORWARD	1.70917	0.0152472
A_96_P022521	AK325041	AT1G80840.1	187	9e-48	WRKY40, ATWRKY40 | WRKY40; transcription factor | chr1:30383834-30385356 FORWARD	1.70794	0.0102805
A_96_P137207	AI778742	AT5G35740.1	84	2e-17	glycosyl hydrolase family protein 17 | chr5:13910572-13911095 REVERSE	1.70739	0.0174822
A_96_P035151	BI921143	AT3G23730.1	302	2e-82	xyloglucan:xyloglucosyl transferase, putative / xyloglucan endotransglycosylase, putative / endo-xyloglucan transferase, putative | chr3:8550222-8551248 FORWARD	1.70636	0.0165626
A_96_P103599	cdkB1 AJ297916	AT2G38620.2	530	1e-151	CDKB1;2 | CDKB1;2 (cyclin-dependent kinase B1;2); cyclin binding / kinase/ protein serine/threonine kinase | chr2:16152551-16153866 FORWARD	1.70607	0.00363017
A_96_P251017	TA38129_4081	AT3G46780.1	492	1e-139	PTAC16 | PTAC16 (PLASTID TRANSCRIPTIONALLY ACTIVE 16); binding / catalytic | chr3:17228766-17231021 FORWARD	1.70375	0.0207291
A_96_P113687	TA53549_4081	AT3G48690.1	45.8	6e-06	ATCXE12, CXE12 | CXE12; carboxylesterase | chr3:18037186-18038160 REVERSE	1.70315	0.00689801
A_96_P150666	AW093777	AT1G20340.1	59.7	4e-10	DRT112, PETE2 | DRT112; copper ion binding / electron carrier | chr1:7042770-7043273 REVERSE	1.70264	0.0170909
A_96_P058326	AW217682	AT2G26440.1	145	2e-35	pectinesterase family protein | chr2:11247407-11249407 FORWARD	1.70256	0.00145638
A_96_P037276	Acx1B AY817110	AT4G16760.1	965	0	ACX1, ATACX1 | ACX1 (ACYL-COA OXIDASE 1); acyl-CoA oxidase | chr4:9424930-9428689 REVERSE	1.70204	0.00941741
A_96_P024296	DB680052	AT2G32620.1	214	5e-56	ATCSLB02, CSLB02, ATCSLB2 | ATCSLB02; cellulose synthase/ transferase/ transferase, transferring glycosyl groups | chr2:13840744-13844324 FORWARD	1.70135	0.036535
A_96_P161271	AW648263	AT3G47470.1	168	2e-49	LHCA4, CAB4 | LHCA4 (LIGHT-HARVESTING CHLOROPHYLL-PROTEIN COMPLEX I SUBUNIT A4); chlorophyll binding | chr3:17493622-17494773 REVERSE	1.70131	0.02151
A_96_P052916	BI926952	AT1G73620.1	392	1e-109	thaumatin-like protein, putative / pathogenesis-related protein, putative | chr1:27681432-27682954 FORWARD	1.70104	0.0182225
A_96_P226119	CK714902	AT3G23530.1	183	2e-47	cyclopropane fatty acid synthase, putative / CPA-FA synthase, putative | chr3:8437472-8442597 FORWARD	1.70061	0.0219796
A_96_P179584	BI926492	AT2G42110.1	43.9	0.0001	unknown protein | chr2:17562234-17562732 REVERSE	1.70014	0.0469059
A_96_P220094	AK325554	AT3G02110.1	743	0	scpl25 | scpl25 (serine carboxypeptidase-like 25); serine-type carboxypeptidase | chr3:370902-373637 REVERSE	1.69976	< 0.001
A_96_P204174	AK328845	AT5G54270.1	484	1e-137	LHCB3, LHCB3*1 | LHCB3 (LIGHT-HARVESTING CHLOROPHYLL B-BINDING PROTEIN 3); structural molecule | chr5:22038424-22039383 FORWARD	1.69842	0.00183569
A_96_P124217	TA56084_4081	AT2G17620.1	132	1e-31	CYCB2;1 | CYCB2;1 (Cyclin B2;1); cyclin-dependent protein kinase regulator | chr2:7664164-7666261 FORWARD	1.69748	0.0327345
A_96_P165566	AW929242	AT1G11545.1	152	7e-38	xyloglucan:xyloglucosyl transferase, putative / xyloglucan endotransglycosylase, putative / endo-xyloglucan transferase, putative | chr1:3878689-3880286 REVERSE	1.69706	< 0.001
A_96_P107445	AK323030	AT4G12910.1	702	0	scpl20 | scpl20 (serine carboxypeptidase-like 20); serine-type carboxypeptidase | chr4:7550576-7553051 REVERSE	1.69615	0.0252796
A_96_P187204	BG129246	AT3G01550.1	107	6e-24	ATPPT2, PPT2 | PPT2 (PHOSPHOENOLPYRUVATE (PEP)/PHOSPHATE TRANSLOCATOR 2); antiporter/ triose-phosphate transmembrane transporter | chr3:216947-218856 REVERSE	1.6941	0.00223695
A_96_P195354	BG734606	AT4G32830.1	44.7	8e-09	AtAUR1 | AtAUR1 (ATAURORA1); histone kinase(H3-S10 specific) / kinase/ protein serine/threonine kinase | chr4:15842557-15844354 FORWARD	1.69396	0.00619759
A_96_P131932	Td M61914	AT3G10050.1	537	1e-153	OMR1 | OMR1 (L-O-METHYLTHREONINE RESISTANT 1); L-threonine ammonia-lyase | chr3:3099164-3101741 REVERSE	1.69352	0.0100698
A_96_P162401	AW649866	AT1G08560.1	163	7e-41	SYP111, KN, ATSYP111 | SYP111 (SYNTAXIN OF PLANTS 111); SNAP receptor | chr1:2709778-2710710 REVERSE	1.69349	0.00388214
A_96_P131797	AI488252	AT2G05160.1	228	1e-60	zinc finger (CCCH-type) family protein / RNA recognition motif (RRM)-containing protein | chr2:1859011-1860931 REVERSE	1.69132	0.0218188
A_96_P035896	AK319581	AT3G44890.1	207	1e-53	RPL9 | RPL9 (RIBOSOMAL PROTEIN L9); structural constituent of ribosome | chr3:16386505-16387963 FORWARD	1.69076	0.003221
A_96_P038321	BW692565	AT1G25510.1	271	3e-73	aspartyl protease family protein | chr1:8959372-8960823 REVERSE	1.68802	0.0085251
A_96_P128617	NP1427501	AT1G58520.1	269	2e-72	RXW8 | unknown protein | chr1:21733543-21738165 FORWARD	1.68651	0.00187554
A_96_P087544	AK319622	AT5G63570.1	728	0	GSA1 | GSA1 (GLUTAMATE-1-SEMIALDEHYDE-2,1-AMINOMUTASE); glutamate-1-semialdehyde 2,1-aminomutase | chr5:25451957-25453620 FORWARD	1.68338	0.017327
A_96_P218269	AK322853	AT3G55330.1	261	5e-70	PPL1 | PPL1 (PsbP-like protein 1); calcium ion binding | chr3:20514031-20515275 REVERSE	1.68293	0.00445031
A_96_P203079	AK324728	AT2G45400.1	265	6e-71	BEN1 | BEN1; binding / catalytic/ coenzyme binding / oxidoreductase, acting on CH-OH group of donors | chr2:18703960-18706235 REVERSE	1.68063	0.0102037
A_96_P135242	AK319716	AT3G08030.1	514	1e-146	unknown protein | chr3:2564191-2565819 FORWARD	1.67968	0.00588208
A_96_P053996	GA20ox4 EU652334	AT4G25420.1	423	1e-118	GA5, GA20OX1, AT2301, ATGA20OX1 | GA20OX1; gibberellin 20-oxidase | chr4:12990982-12992409 REVERSE	1.67649	0.00426674
A_96_P110027	TA51695_4081	no hits found				1.67442	0.0138603
A_96_P144116	AW030902	AT3G50560.1	177	4e-45	short-chain dehydrogenase/reductase (SDR) family protein | chr3:18761247-18763835 REVERSE	1.67336	0.00354962
A_96_P139127	AI782826	AT1G11410.1	144	4e-35	S-locus protein kinase, putative | chr1:3841286-3844284 FORWARD	1.67159	0.0235437
A_96_P030471	TA49945_4081	AT3G48310.1	207	8e-54	CYP71A22 | CYP71A22; electron carrier/ heme binding / iron ion binding / monooxygenase/ oxygen binding | chr3:17888192-17889749 FORWARD	1.67147	0.0121329
A_96_P015986	BT013418	AT5G38710.1	492	1e-139	proline oxidase, putative / osmotic stress-responsive proline dehydrogenase, putative | chr5:15501340-15503899 FORWARD	1.67102	0.0448067
A_96_P189649	BG133276	AT1G11580.1	38.1	0.001	ATPMEPCRA, PMEPCRA | PMEPCRA (METHYLESTERASE PCR A); enzyme inhibitor/ pectinesterase | chr1:3888730-3890649 FORWARD	1.66916	0.0164049
A_96_P021766	AK322620	AT1G02180.1	147	9e-36	ferredoxin-related | chr1:413619-414505 REVERSE	1.66888	0.0019108
A_96_P008756	BI203673	AT5G65160.1	95.9	2e-20	tetratricopeptide repeat (TPR)-containing protein | chr5:26031457-26033668 REVERSE	1.66605	0.049401
A_96_P158841	AK320178	AT4G31500.1	426	1e-119	CYP83B1, SUR2, RNT1, RED1, ATR4 | CYP83B1 (CYTOCHROME P450 MONOOXYGENASE 83B1); oxidoreductase, acting on paired donors, with incorporation or reduction of molecular oxygen, NADH or NADPH as one donor, and incorporation of one atom of oxygen / oxygen binding | chr4:15273677-15275271 REVERSE	1.66554	0.0162313
A_96_P023506	GO375199	AT4G39900.1	80.5	2e-15	unknown protein | chr4:18508569-18510289 REVERSE	1.66497	0.0111723
A_96_P200114	BI921125	AT1G18670.1	146	1e-35	IBS1 | IBS1 (IMPAIRED IN BABA-INDUCED STERILITY 1); ATP binding / kinase/ protein kinase/ protein serine/threonine kinase/ protein tyrosine kinase | chr1:6427242-6430696 REVERSE	1.66389	0.00723341
A_96_P159471	AK319524	AT3G47470.1	451	1e-127	LHCA4, CAB4 | LHCA4 (LIGHT-HARVESTING CHLOROPHYLL-PROTEIN COMPLEX I SUBUNIT A4); chlorophyll binding | chr3:17493622-17494773 REVERSE	1.66135	0.0201174
A_96_P000656	TA37093_4081	AT5G53120.5	442	1e-124	SPDS3, SPMS | SPDS3 (SPERMIDINE SYNTHASE 3); spermidine synthase/ spermine synthase | chr5:21535429-21537653 FORWARD	1.66121	0.0471018
A_96_P086154	AGP-1c X99148	no hits found				1.66089	0.00488896
A_96_P079449	AK328346	AT5G40150.1	427	1e-120	peroxidase, putative | chr5:16059750-16060736 REVERSE	1.66053	< 0.001
A_96_P030941	BI922221	AT4G25800.2	79.3	2e-15	calmodulin-binding protein | chr4:13125224-13127765 FORWARD	1.65995	0.0499832
A_96_P205044	AK321593	AT3G16300.1	146	2e-35	integral membrane family protein | chr3:5525491-5526207 REVERSE	1.65882	0.0119424
A_96_P051901	GO372888	AT2G02850.1	150	1e-36	ARPN | ARPN (PLANTACYANIN); copper ion binding / electron carrier | chr2:826630-827720 REVERSE	1.65817	0.00216613
A_96_P034986	AI487379	AT5G47910.1	321	3e-88	RBOHD, ATRBOHD | RBOHD (RESPIRATORY BURST OXIDASE HOMOLOGUE D); NAD(P)H oxidase | chr5:19397585-19401768 FORWARD	1.65754	0.0112807
A_96_P253317	AF106660	AT3G63140.1	576	1e-164	CSP41A | CSP41A (CHLOROPLAST STEM-LOOP BINDING PROTEIN OF 41 KDA); mRNA binding / poly(U) binding | chr3:23327006-23328620 REVERSE	1.65546	0.0219862
A_96_P123892	AK329374	AT3G59340.1	269	2e-72	unknown protein | chr3:21928971-21931030 REVERSE	1.65426	0.0474965
A_96_P099644	AK322850	AT5G07030.1	521	1e-148	aspartic-type endopeptidase | chr5:2183600-2185717 REVERSE	1.65349	0.0145358
A_96_P001281	BG127854	AT5G25810.1	67.8	3e-12	tny | tny (TINY); DNA binding / transcription factor | chr5:8986976-8987632 REVERSE	1.65348	0.0136134
A_96_P092229	TA37801_4081	AT4G23420.2	131	3e-31	short-chain dehydrogenase/reductase (SDR) family protein | chr4:12226288-12228562 FORWARD	1.65231	0.00184608
A_96_P074824	AW220104	AT5G02160.1	56.2	1e-18	unknown protein | chr5:426392-427024 FORWARD	1.65199	0.00222514
A_96_P027611	BI933572	AT5G50210.1	322	2e-88	QS, OLD5, SUFE3 | QS (QUINOLINATE SYNTHASE); 4 iron, 4 sulfur cluster binding / enzyme activator/ protein homodimerization/ quinolinate synthetase A | chr5:20442803-20445706 FORWARD	1.65193	0.00333332
A_96_P119287	AK321593	AT3G16300.1	146	2e-35	integral membrane family protein | chr3:5525491-5526207 REVERSE	1.65107	0.00718083
A_96_P204394	TA38240_4081	AT2G38870.1	58.9	2e-09	protease inhibitor, putative | chr2:16236546-16237050 REVERSE	1.65104	0.00920192
A_96_P247512	AK321218	AT1G19250.1	262	8e-70	FMO1 | FMO1 (FLAVIN-DEPENDENT MONOOXYGENASE 1); FAD binding / NADP or NADPH binding / electron carrier/ flavin-containing monooxygenase/ monooxygenase/ oxidoreductase | chr1:6650656-6653053 REVERSE	1.6485	0.0120132
A_96_P186934	BG128700	AT1G23760.1	215	3e-56	JP630 | JP630; polygalacturonase | chr1:8402142-8404147 FORWARD	1.64692	0.0344691
A_96_P194314	BG631750	no hits found				1.64682	0.0176037
A_96_P181919	BF097514	no hits found				1.64635	0.00481956
A_96_P038266	BP897113	AT2G42380.2	57.8	3e-09	ATBZIP34, BZIP34 | bZIP transcription factor family protein | chr2:17647205-17648660 REVERSE	1.64432	0.0362094
A_96_P022286	BG130339	AT5G60800.1	43.9	6e-05	heavy-metal-associated domain-containing protein | chr5:24461116-24462464 REVERSE	1.64293	0.0281825
A_96_P120317	GO375213	AT1G47480.1	54.7	1e-07	hydrolase | chr1:17417623-17419296 FORWARD	1.64088	0.00221339
A_96_P020621	TA41245_4081	AT1G19940.1	665	0	AtGH9B5 | AtGH9B5 (Arabidopsis thaliana Glycosyl Hydrolase 9B5); catalytic/ hydrolase, hydrolyzing O-glycosyl compounds | chr1:6918323-6920268 REVERSE	1.64043	0.00461763
A_96_P144056	AK322827	AT4G26260.1	483	1e-137	MIOX4 | MIOX4; inositol oxygenase | chr4:13297939-13300146 FORWARD	1.63909	0.0133586
A_96_P230195	AK322821	AT4G18550.1	412	1e-115	lipase class 3 family protein | chr4:10225006-10226862 REVERSE	1.63829	0.0167174
A_96_P093065	TA38240_4081	AT2G38870.1	58.9	2e-09	protease inhibitor, putative | chr2:16236546-16237050 REVERSE	1.63745	0.00416412
A_96_P133987	AK323928	AT3G53420.2	364	1e-101	PIP2A, PIP2, PIP2;1 | PIP2A (PLASMA MEMBRANE INTRINSIC PROTEIN 2A); water channel | chr3:19803906-19805454 REVERSE	1.63715	< 0.001
A_96_P252082	AK320318	AT1G10020.1	620	1e-178	unknown protein | chr1:3269939-3271732 REVERSE	1.6363	0.0494753
A_96_P105479	AK325566	AT5G10690.1	631	0	pentatricopeptide (PPR) repeat-containing protein / CBS domain-containing protein | chr5:3374443-3377332 REVERSE	1.6361	0.00199523
A_96_P011176	AK328079	AT4G17830.1	672	0	peptidase M20/M25/M40 family protein | chr4:9915916-9918049 FORWARD	1.63522	0.0228365
A_96_P137487	AI779501	no hits found				1.63444	0.0419312
A_96_P191794	BG626774	no hits found				1.63437	0.0151459
A_96_P185524	BG125803	no hits found				1.63436	0.020986
A_96_P109897	TA51583_4081	no hits found				1.63278	0.00141802
A_96_P094299	AK319704	AT3G26040.1	148	8e-36	transferase family protein | chr3:9519741-9521069 FORWARD	1.63149	0.00286887
A_96_P055791	AK322282	no hits found				1.63013	0.00106686
A_96_P031296	TA48209_4081	AT1G03230.1	305	6e-83	extracellular dermal glycoprotein, putative / EDGP, putative | chr1:790110-791414 FORWARD	1.6292	0.0223288
A_96_P246652	AK323775	AT1G11580.1	611	1e-175	ATPMEPCRA, PMEPCRA | PMEPCRA (METHYLESTERASE PCR A); enzyme inhibitor/ pectinesterase | chr1:3888730-3890649 FORWARD	1.62844	0.00637315
A_96_P046906	BI421902	AT1G75490.1	59.3	2e-09	DNA binding / transcription factor | chr1:28336045-28336665 FORWARD	1.62755	0.0390569
A_96_P007526	BG124581	AT5G06150.1	236	7e-63	CYC1BAT, CYCB1;2 | CYC1BAT; cyclin-dependent protein kinase regulator | chr5:1859542-1861570 REVERSE	1.62701	0.00470476
A_96_P214624	AK321459	AT3G20820.1	431	1e-121	leucine-rich repeat family protein | chr3:7280930-7282027 FORWARD	1.62655	0.018352
A_96_P084074	TA55146_4081	AT2G14750.1	172	2e-43	APK, AKN1, ATAKN1 | APK (APS KINASE); ATP binding / adenylylsulfate kinase/ kinase/ transferase, transferring phosphorus-containing groups | chr2:6314128-6315501 FORWARD	1.6234	0.00464696
A_96_P122147	CrtL-e-1 AK321362	AT5G57030.1	747	0	LUT2 | LUT2 (LUTEIN DEFICIENT 2); lycopene epsilon cyclase | chr5:23077398-23079818 FORWARD	1.62259	0.0209068
A_96_P220009	AK248028	AT4G30410.1	42.7	0.0002	transcription factor | chr4:14871309-14871851 REVERSE	1.61959	0.0392635
A_96_P048626	AK224827	AT5G42200.1	127	8e-30	zinc finger (C3HC4-type RING finger) family protein | chr5:16860523-16861014 FORWARD	1.61933	0.0049731
A_96_P113712	AK323350	AT4G26540.1	191	5e-89	kinase | chr4:13394673-13398028 REVERSE	1.61878	< 0.001
A_96_P084674	DB684562	AT2G27680.1	246	7e-66	aldo/keto reductase family protein | chr2:11803981-11805965 REVERSE	1.61817	0.00104929
A_96_P125562	TA56409_4081	AT5G13400.1	234	1e-62	proton-dependent oligopeptide transport (POT) family protein | chr5:4296854-4299079 REVERSE	1.61668	0.0118767
A_96_P107999	AK247542	AT1G58120.1	192	6e-49	unknown protein | chr1:21520962-21522224 FORWARD	1.61664	0.0328286
A_96_P161771	AW648974	AT1G29760.1	128	2e-30	FUNCTIONS IN: molecular_function unknown; INVOLVED IN: biological_process unknown; LOCATED IN: cellular_component unknown; EXPRESSED IN: 24 plant structures; EXPRESSED DURING: 15 growth stages; CONTAINS InterPro DOMAIN/s: Adipose-regulatory protein, Seipin (InterPro:IPR009617); BEST Arabidopsis thaliana protein match is: unknown protein (TAIR:AT2G34380.1); Has 396 Blast hits to 327 proteins in 54…	1.61619	0.0133807
A_96_P136267	AI777019	no hits found				1.61536	0.00626475
A_96_P000171	TDR3 X60756	AT2G42830.2	140	6e-34	SHP2, AGL5 | SHP2 (SHATTERPROOF 2); protein binding / transcription factor | chr2:17820602-17823806 FORWARD	1.61532	0.0181966
A_96_P082514	BG128239	no hits found				1.61288	0.00463715
A_96_P116152	TA54144_4081	AT2G38680.1	134	2e-32	5'-nucleotidase/ magnesium ion binding | chr2:16174011-16175873 REVERSE	1.61118	0.0411484
A_96_P158166	AW621955	AT5G19970.1	125	2e-29	unknown protein | chr5:6747550-6748641 FORWARD	1.61064	0.0470387
A_96_P013081	CrtL-e-1 AK321362	AT5G57030.1	747	0	LUT2 | LUT2 (LUTEIN DEFICIENT 2); lycopene epsilon cyclase | chr5:23077398-23079818 FORWARD	1.61005	0.0170522
A_96_P161296	FS181318	AT1G22370.2	189	5e-49	AtUGT85A5 | AtUGT85A5 (UDP-glucosyl transferase 85A5); glucuronosyltransferase/ transferase, transferring glycosyl groups | chr1:7898116-7899879 REVERSE	1.61005	0.010498
A_96_P204179	BI928570	no hits found				1.6098	0.0134799
A_96_P176019	BE450542	AT5G17670.1	93.2	1e-19	hydrolase, acting on ester bonds | chr5:5821082-5822600 FORWARD	1.60957	0.00877327
A_96_P000576	AK319669	AT2G40490.1	602	1e-172	HEME2 | HEME2; uroporphyrinogen decarboxylase | chr2:16912961-16914988 FORWARD	1.60926	< 0.001
A_96_P106189	TA48029_4081	AT5G67260.1	189	2e-53	CYCD3;2 | CYCD3;2 (CYCLIN D3;2); cyclin-dependent protein kinase | chr5:26836313-26837665 FORWARD	1.6092	0.0234878
A_96_P234574	BT013412	AT2G37080.1	487	1e-137	myosin heavy chain-related | chr2:15581565-15584057 REVERSE	1.60781	0.0204446
A_96_P188294	BG131103	no hits found				1.60381	0.0266865
A_96_P133122	AI491002	no hits found				1.6036	0.00539774
A_96_P135917	AI776395	AT1G02260.1	192	1e-49	transmembrane protein, putative | chr1:440757-442459 REVERSE	1.60314	< 0.001
A_96_P085724	AK247438	AT4G04900.1	95.1	8e-20	RIC10 | RIC10 (ROP-INTERACTIVE CRIB MOTIF-CONTAINING PROTEIN 10) | chr4:2486218-2487779 REVERSE	1.60246	0.00390402
A_96_P097554	TA40732_4081	AT5G12470.1	355	3e-98	unknown protein | chr5:4044950-4047290 REVERSE	1.59994	0.0106622
A_96_P001996	MTS1 AY840091	AT3G25810.1	477	1e-134	myrcene/ocimene synthase, putative | chr3:9430805-9433844 FORWARD	1.59954	0.0399532
A_96_P194569	BG642681	AT4G35100.1	286	9e-93	PIP3, PIP3A, PIP2;7, SIMIP | PIP3 (PLASMA MEMBRANE INTRINSIC PROTEIN 3); water channel | chr4:16708672-16709958 FORWARD	1.59917	0.0255831
A_96_P076864	AK320089	AT2G36750.1	529	1e-150	UGT73C1 | UGT73C1 (UDP-GLUCOSYL TRANSFERASE 73C1); UDP-glucosyltransferase/ UDP-glycosyltransferase/ cis-zeatin O-beta-D-glucosyltransferase/ trans-zeatin O-beta-D-glucosyltransferase/ transferase, transferring glycosyl groups | chr2:15410531-15412006 REVERSE	1.59819	0.0168409
A_96_P135040	GO375364	AT1G20340.1	186	4e-47	DRT112, PETE2 | DRT112; copper ion binding / electron carrier | chr1:7042770-7043273 REVERSE	1.59508	0.015801
A_96_P124552	TA56166_4081	no hits found				1.59501	0.00294092
A_96_P154756	AW222974	AT4G24780.1	118	1e-27	pectate lyase family protein | chr4:12770631-12772227 REVERSE	1.59497	0.0109094
A_96_P153541	AW220360	AT3G57060.1	245	1e-65	binding | chr3:21115078-21121051 REVERSE	1.59359	0.0130475
A_96_P088434	TA36286_4081	AT1G12900.1	222	2e-58	GAPA-2 | GAPA-2 (GLYCERALDEHYDE 3-PHOSPHATE DEHYDROGENASE A SUBUNIT 2); NAD or NADH binding / binding / catalytic/ glyceraldehyde-3-phosphate dehydrogenase (phosphorylating)/ glyceraldehyde-3-phosphate dehydrogenase | chr1:4392634-4394283 REVERSE	1.59319	0.0125176
A_96_P144681	AW031739	no hits found				1.59226	0.0110907
A_96_P000681	st3 AJ278765	AT2G48020.1	679	0	sugar transporter, putative | chr2:19644441-19647007 FORWARD	1.59212	0.0122101
A_96_P186489	AK321660	AT5G45670.1	506	1e-149	GDSL-motif lipase/hydrolase family protein | chr5:18528600-18530164 FORWARD	1.59139	0.00997927
A_96_P162071	AW649526	AT1G51470.1	47.4	1e-12	BGLU35 | BGLU35 (BETA GLUCOSIDASE 35); catalytic/ cation binding / hydrolase, hydrolyzing O-glycosyl compounds | chr1:19087424-19090248 FORWARD	1.59111	< 0.001
A_96_P053321	AK319716	AT3G08030.1	514	1e-146	unknown protein | chr3:2564191-2565819 FORWARD	1.59067	< 0.001
A_96_P074162	BI-GST/GPX ES893872	AT1G78380.1	336	1e-92	ATGSTU19, GST8 | ATGSTU19 (GLUTATHIONE S-TRANSFERASE TAU 19); glutathione binding / glutathione transferase | chr1:29486659-29487819 REVERSE	1.58817	0.00803023
A_96_P110162	AK320684	AT2G27420.1	307	8e-84	cysteine proteinase, putative | chr2:11726311-11727519 REVERSE	1.5877	0.0262913
A_96_P088479	TA36300_4081	no hits found				1.58762	0.00321959
A_96_P140957	AI898286	AT2G22420.1	168	1e-42	peroxidase 17 (PER17) (P17) | chr2:9513341-9514484 FORWARD	1.5864	0.0482454
A_96_P221889	AK319237	AT5G38510.2	166	1e-40	rhomboid family protein | chr5:15417839-15420002 REVERSE	1.5864	0.0144827
A_96_P219784	BP902924	no hits found				1.58583	0.00412688
A_96_P162776	BT012841	AT5G06860.1	412	1e-115	PGIP1, ATPGIP1 | PGIP1 (POLYGALACTURONASE INHIBITING PROTEIN 1); protein binding | chr5:2132373-2133434 FORWARD	1.58544	0.00676161
A_96_P081755	TA37800_4081	AT4G23420.2	336	1e-92	short-chain dehydrogenase/reductase (SDR) family protein | chr4:12226288-12228562 FORWARD	1.58521	0.00887651
