# Supplementary material for: Expression profiling of tomato pre-abscission pedicels provides insights into abscission zone properties including competence to respond to abscission signals
Source: BMC Plant Biol. 2013 Mar 9;13:40. doi: 10.1186/1471-2229-13-40 (PMC3600680; doi:10.1186/1471-2229-13-40)
Supplement: Additional file 6 — Genes up-regulated in Dis compared with Prox. [file 1471-2229-13-40-S6.xlsx]

## Sheet: Additional file 6
Additional file 6 Genes up-regulated in Dis compared with Prox
		Arabidopsis homologue				Dis > Prox
Probe ID	Gene name/ EST accession No.	AGI gene ID	Score	E-value	Annotation	Fold change (LOG2)	p-value
A_96_P195359	TM29 BG734619	AT5G15800.2	82	1e-16	SEP1, AGL2 | SEP1 (SEPALLATA1); DNA binding / transcription factor | chr5:5151594-5153767 REVERSE	8.83357	0.00363039
A_96_P014406	AY098738	AT5G15800.1	285	3e-77	SEP1, AGL2 | SEP1 (SEPALLATA1); DNA binding / transcription factor | chr5:5151594-5153767 REVERSE	8.76961	0.00473231
A_96_P240753	AY098738	AT5G15800.1	285	3e-77	SEP1, AGL2 | SEP1 (SEPALLATA1); DNA binding / transcription factor | chr5:5151594-5153767 REVERSE	8.7638	0.00524311
A_96_P055081	AI483528	no hits found				8.06591	0.0013802
A_96_P140777	AI897656	AT5G15800.2	219	6e-58	SEP1, AGL2 | SEP1 (SEPALLATA1); DNA binding / transcription factor | chr5:5151594-5153767 REVERSE	7.93842	0.00852291
A_96_P007336	AK247199	no hits found				7.84486	0.00209499
A_96_P159796	AY098738	AT5G15800.1	285	3e-77	SEP1, AGL2 | SEP1 (SEPALLATA1); DNA binding / transcription factor | chr5:5151594-5153767 REVERSE	7.62749	0.00295335
A_96_P000181	TDR5 AY294330	AT1G24260.1	343	7e-95	SEP3, AGL9 | SEP3 (SEPALLATA3); DNA binding / protein binding / transcription factor | chr1:8593790-8595862 REVERSE	7.42391	0.018019
A_96_P040576	AK326074	AT5G57520.1	87.8	1e-17	ZFP2, ATZFP2 | ZFP2 (ZINC FINGER PROTEIN 2); nucleic acid binding / transcription factor/ zinc ion binding | chr5:23296019-23296471 FORWARD	6.99538	0.00573849
A_96_P204169	BI203609	AT2G45650.1	158	2e-39	AGL6 | AGL6 (AGAMOUS-LIKE 6); DNA binding / transcription factor | chr2:18804453-18806291 FORWARD	6.5239	0.00493426
A_96_P132417	AI489699	AT2G39210.1	65.5	7e-12	nodulin family protein | chr2:16366287-16368231 REVERSE	5.78324	0.0260815
A_96_P249912	AK328263	AT1G08465.1	212	3e-55	YAB2 | YAB2 (YABBY2); transcription factor | chr1:2676033-2679382 FORWARD	5.57045	< 0.001
A_96_P055486	AI486376	no hits found				5.56089	0.0217449
A_96_P090864	AK328263	AT1G08465.1	212	3e-55	YAB2 | YAB2 (YABBY2); transcription factor | chr1:2676033-2679382 FORWARD	5.53252	< 0.001
A_96_P183269	AK328263	AT1G08465.1	212	3e-55	YAB2 | YAB2 (YABBY2); transcription factor | chr1:2676033-2679382 FORWARD	5.51471	0.00221508
A_96_P039876	AI898032	AT4G36740.1	192	2e-49	HB-5, ATHB40 | ATHB40 (ARABIDOPSIS THALIANA HOMEOBOX PROTEIN 40); DNA binding / transcription factor | chr4:17314649-17316314 REVERSE	5.51238	0.0233568
A_96_P023846	AK328263	AT1G08465.1	212	3e-55	YAB2 | YAB2 (YABBY2); transcription factor | chr1:2676033-2679382 FORWARD	5.50832	< 0.001
A_96_P130937	AI486130	no hits found				5.47139	0.00103306
A_96_P258952	AK328263	AT1G08465.1	212	3e-55	YAB2 | YAB2 (YABBY2); transcription factor | chr1:2676033-2679382 FORWARD	5.40509	< 0.001
A_96_P131637	systemin M84801	no hits found				5.31221	0.0460846
A_96_P195479	BG734949	AT2G23060.2	98.2	1e-21	GCN5-related N-acetyltransferase (GNAT) family protein | chr2:9812839-9814199 REVERSE	5.27047	0.00445804
A_96_P040206	AK328011	AT5G59510.1	58.9	3e-09	RTFL5, DVL18 | RTFL5 (ROTUNDIFOLIA LIKE 5) | chr5:23990089-23990523 FORWARD	5.24138	0.0053511
A_96_P141052	AI898651	no hits found				5.10655	0.00578944
A_96_P163816	AW737355	AT5G40350.1	167	3e-42	MYB24, AtMYB24 | MYB24 (myb domain protein 24); DNA binding / transcription factor | chr5:16138703-16140946 REVERSE	5.06121	< 0.001
A_96_P192139	BG627358	no hits found				5.05912	0.0076296
A_96_P114197	SlMBP21 TA53678_4081	AT5G15800.2	239	3e-63	SEP1, AGL2 | SEP1 (SEPALLATA1); DNA binding / transcription factor | chr5:5151594-5153767 REVERSE	5.01949	0.00141647
A_96_P191189	AK328730	AT1G31320.1	201	6e-52	LBD4 | LBD4 (LOB DOMAIN-CONTAINING PROTEIN 4) | chr1:11213107-11214032 FORWARD	4.847	0.00120557
A_96_P180569	AK328263	AT1G08465.1	212	3e-55	YAB2 | YAB2 (YABBY2); transcription factor | chr1:2676033-2679382 FORWARD	4.82154	< 0.001
A_96_P209009	BP875651	AT4G37580.1	209	6e-55	HLS1, COP3, UNS2 | HLS1 (HOOKLESS 1); N-acetyltransferase | chr4:17658932-17660564 FORWARD	4.78052	0.00251445
A_96_P054486	BW685825	AT4G10270.1	78.2	3e-15	wound-responsive family protein | chr4:6374805-6375077 FORWARD	4.77101	0.00165136
A_96_P113847	TA53587_4081	AT5G60142.1	75.9	2e-14	DNA binding | chr5:24216180-24217591 REVERSE	4.55145	0.00972013
A_96_P000991	systemin M84801	no hits found				4.52567	0.0340592
A_96_P063236	DB725392	no hits found				4.48998	0.0176019
A_96_P040631	AK326830	AT5G23660.1	280	1e-75	MTN3 | MTN3 (Arabidopsis homolog of Medicago truncatula MTN3) | chr5:7971936-7973796 REVERSE	4.46918	0.0183092
A_96_P108082	AK247926	AT1G80380.2	81.3	3e-47	phosphoribulokinase/uridine kinase-related | chr1:30217332-30219784 FORWARD	4.45239	0.0170789
A_96_P174964	systemin M84801	no hits found				4.42129	0.0467436
A_96_P020931	SlACO5 AJ715790	AT2G19590.1	422	1e-118	ACO1 | ACO1 (ACC OXIDASE 1); 1-aminocyclopropane-1-carboxylate oxidase | chr2:8476239-8477354 REVERSE	4.41462	0.0201183
A_96_P197839	BI208039	no hits found				4.3568	0.0158802
A_96_P204319	BI928789	no hits found				4.33819	0.0470517
A_96_P253057	TC203444	AT3G25920.1	100	7e-22	RPL15 | RPL15; structural constituent of ribosome | chr3:9491268-9492558 REVERSE	4.32872	0.00243649
A_96_P028296	BG130984	AT5G56970.1	129	1e-30	CKX3, ATCKX3 | CKX3 (CYTOKININ OXIDASE 3); amine oxidase/ cytokinin dehydrogenase | chr5:23044944-23048245 REVERSE	4.31399	0.0259655
A_96_P107909	TA49618_4081	AT5G56970.1	158	3e-39	CKX3, ATCKX3 | CKX3 (CYTOKININ OXIDASE 3); amine oxidase/ cytokinin dehydrogenase | chr5:23044944-23048245 REVERSE	4.30297	0.0171835
A_96_P040396	AI897466	AT1G47510.1	143	8e-35	AT5PTASE11, 5PTASE11 | 5PTASE11 (INOSITOL POLYPHOSPHATE 5-PHOSPHATASE 11); hydrolase/ phosphatidylinositol-3,4,5-trisphosphate 5-phosphatase/ phosphatidylinositol-3,5-bisphosphate 5-phosphatase/ phosphatidylinositol-4,5-bisphosphate 5-phosphatase | chr1:17435991-17438296 REVERSE	4.30233	0.0184474
A_96_P050501	AK328874	AT3G02550.1	252	3e-67	LBD41 | LBD41 (LOB DOMAIN-CONTAINING PROTEIN 41) | chr3:536747-537650 REVERSE	4.27391	0.00556983
A_96_P003146	BG627868	AT2G03710.1	36.2	0.008	SEP4, AGL3 | SEP4 (SEPALLATA 4); DNA binding / transcription factor | chr2:1129622-1131628 FORWARD	4.22208	0.0101484
A_96_P185909	BG126724	AT3G50060.1	179	2e-45	MYB77 | MYB77; DNA binding / transcription factor | chr3:18558146-18559051 REVERSE	4.18089	0.00834006
A_96_P068626	AK328082	AT3G11340.1	372	1e-103	UDP-glucoronosyl/UDP-glucosyl transferase family protein | chr3:3556728-3558149 FORWARD	4.11679	0.0356828
A_96_P124367	TA56121_4081	no hits found				4.06487	0.0130361
A_96_P206659	TAP3 DQ674532	AT3G54340.1	270	6e-73	AP3, ATAP3 | AP3 (APETALA 3); DNA binding / transcription factor | chr3:20119428-20121087 REVERSE	4.05555	0.00380133
A_96_P178834	TPRP-F1 BT013052	AT3G22120.1	90.9	2e-18	CWLP | CWLP (CELL WALL-PLASMA MEMBRANE LINKER PROTEIN); lipid binding | chr3:7795283-7796287 REVERSE	4.02152	0.00452542
A_96_P216104	BP893421	AT1G71870.1	214	2e-56	MATE efflux family protein | chr1:27032456-27034895 REVERSE	4.01782	0.00804391
A_96_P042196	BW692346	AT2G14960.1	69.3	2e-12	GH3.1 | GH3.1 | chr2:6451659-6453670 REVERSE	4.0154	0.0346803
A_96_P212749	AK319758	AT4G32280.1	94.4	8e-20	IAA29 | IAA29 (INDOLE-3-ACETIC ACID INDUCIBLE 29); transcription factor | chr4:15583479-15584628 FORWARD	3.97947	0.00483342
A_96_P062321	DB693901	AT4G16024.1	38.9	0.002	unknown protein | chr4:9080840-9081245 REVERSE	3.87646	0.012073
A_96_P172149	SlAP2a AK326004	AT4G36920.1	358	7e-99	AP2, FLO2, FL1 | AP2 (APETALA 2); transcription factor | chr4:17400998-17403140 FORWARD	3.82231	0.00731544
A_96_P030721	BI933542	AT1G21140.1	274	3e-74	nodulin, putative | chr1:7404464-7405066 FORWARD	3.78546	0.0168755
A_96_P248137	AK329386	AT2G27510.1	152	2e-37	ATFD3 | ATFD3 (ferredoxin 3); 2 iron, 2 sulfur cluster binding / electron carrier/ iron-sulfur cluster binding | chr2:11758281-11758748 REVERSE	3.77758	0.0470619
A_96_P080829	Z94180	AT1G21400.1	551	1e-157	2-oxoisovalerate dehydrogenase, putative / 3-methyl-2-oxobutanoate dehydrogenase, putative / branched-chain alpha-keto acid dehydrogenase E1 alpha subunit, putative | chr1:7493492-7496240 FORWARD	3.77628	0.00915481
A_96_P035636	BW687342	no hits found				3.74662	0.00718439
A_96_P036016	BI923447	AT1G79900.1	292	1e-79	ATMBAC2, BAC2 | BAC2; L-ornithine transmembrane transporter/ binding / carnitine:acyl carnitine antiporter | chr1:30052524-30053599 REVERSE	3.74282	< 0.001
A_96_P022526	BI204204	no hits found				3.7047	0.0246925
A_96_P205864	BI932748	AT3G22120.1	70.5	1e-12	CWLP | CWLP (CELL WALL-PLASMA MEMBRANE LINKER PROTEIN); lipid binding | chr3:7795283-7796287 REVERSE	3.6633	0.00901127
A_96_P153016	AK329469	AT5G07050.1	414	1e-116	LOCATED IN: membrane; CONTAINS InterPro DOMAIN/s: Protein of unknown function DUF6, transmembrane (InterPro:IPR000620); BEST Arabidopsis thaliana protein match is: nodulin MtN21 family protein (TAIR:AT2G40900.1); Has 2288 Blast hits to 2270 proteins in 280 species: Archae - 23; Bacteria - 774; Metazoa - 5; Fungi - 0; Plants - 641; Viruses - 0; Other Eukaryotes - 845 (source: NCBI BLink). | chr5:2…	3.65869	0.00113693
A_96_P158876	AW623189	AT5G07050.1	306	5e-84	LOCATED IN: membrane; CONTAINS InterPro DOMAIN/s: Protein of unknown function DUF6, transmembrane (InterPro:IPR000620); BEST Arabidopsis thaliana protein match is: nodulin MtN21 family protein (TAIR:AT2G40900.1); Has 2288 Blast hits to 2270 proteins in 280 species: Archae - 23; Bacteria - 774; Metazoa - 5; Fungi - 0; Plants - 641; Viruses - 0; Other Eukaryotes - 845 (source: NCBI BLink). | chr5:2…	3.6498	0.00170805
A_96_P189359	BG132890	AT1G68760.1	77.4	2e-15	ATNUDT1, ATNUDX1 | ATNUDX1 (ARABIDOPSIS THALIANA NUDIX HYDROLASE 1); dihydroneopterin triphosphate pyrophosphohydrolase/ hydrolase | chr1:25829090-25829607 FORWARD	3.63919	0.0483812
A_96_P111102	Z94180	AT1G21400.1	551	1e-157	2-oxoisovalerate dehydrogenase, putative / 3-methyl-2-oxobutanoate dehydrogenase, putative / branched-chain alpha-keto acid dehydrogenase E1 alpha subunit, putative | chr1:7493492-7496240 FORWARD	3.63262	0.0123804
A_96_P079464	AK247718	AT4G37580.1	505	1e-155	HLS1, COP3, UNS2 | HLS1 (HOOKLESS 1); N-acetyltransferase | chr4:17658932-17660564 FORWARD	3.61851	0.0188629
A_96_P011206	TPRP-F1 BT013052	AT3G22120.1	90.9	2e-18	CWLP | CWLP (CELL WALL-PLASMA MEMBRANE LINKER PROTEIN); lipid binding | chr3:7795283-7796287 REVERSE	3.61321	0.00884399
A_96_P073764	BM410619	AT2G36690.1	221	3e-58	oxidoreductase, 2OG-Fe(II) oxygenase family protein | chr2:15379930-15381987 FORWARD	3.59466	0.00187722
A_96_P054306	TAP3 DQ674532	AT3G54340.1	270	6e-73	AP3, ATAP3 | AP3 (APETALA 3); DNA binding / transcription factor | chr3:20119428-20121087 REVERSE	3.56801	0.00472125
A_96_P224289	BW691431	no hits found				3.56195	0.0203796
A_96_P208504	SlAP2a AK326004	AT4G36920.1	358	7e-99	AP2, FLO2, FL1 | AP2 (APETALA 2); transcription factor | chr4:17400998-17403140 FORWARD	3.5555	0.00880881
A_96_P188214	TPRP-F1 BT013052	AT3G22120.1	90.9	2e-18	CWLP | CWLP (CELL WALL-PLASMA MEMBRANE LINKER PROTEIN); lipid binding | chr3:7795283-7796287 REVERSE	3.43438	0.00906269
A_96_P009156	CD003137	AT3G51840.1	98.2	4e-21	ACX4, ATSCX, ATG6 | ACX4 (ACYL-COA OXIDASE 4); acyl-CoA oxidase/ oxidoreductase | chr3:19225653-19229008 REVERSE	3.42894	0.00363518
A_96_P192819	BG628578	AT3G56630.1	84.7	1e-17	CYP94D2 | CYP94D2; electron carrier/ heme binding / iron ion binding / monooxygenase/ oxygen binding | chr3:20978953-20980512 FORWARD	3.41921	0.0174963
A_96_P252807	TC202847	AT1G56010.2	94.4	3e-26	NAC1, ANAC022 | NAC1; transcription factor | chr1:20946852-20949144 REVERSE	3.39811	0.0117009
A_96_P102559	TA44511_4081	AT4G10265.1	114	3e-26	wound-responsive protein, putative | chr4:6373226-6373477 REVERSE	3.38798	0.00265411
A_96_P069359	DB711832	AT5G20090.3	77	3e-15	unknown protein | chr5:6787543-6788000 REVERSE	3.36179	0.0475557
A_96_P057341	BG124017	no hits found				3.33791	0.00439459
A_96_P046081	AK323372	AT4G27410.2	365	1e-101	RD26, ANAC072 | RD26 (RESPONSIVE TO DESICCATION 26); transcription activator/ transcription factor | chr4:13707928-13709013 REVERSE	3.33112	0.0179992
A_96_P132332	TPRP-F1 BT013052	AT3G22120.1	90.9	2e-18	CWLP | CWLP (CELL WALL-PLASMA MEMBRANE LINKER PROTEIN); lipid binding | chr3:7795283-7796287 REVERSE	3.33085	0.009613
A_96_P091839	TA37599_4081	AT1G19530.1	80.5	1e-15	unknown protein | chr1:6763976-6764686 FORWARD	3.31782	< 0.001
A_96_P050431	BM410619	AT2G36690.1	221	3e-58	oxidoreductase, 2OG-Fe(II) oxygenase family protein | chr2:15379930-15381987 FORWARD	3.26626	0.00138425
A_96_P012826	AF154003	AT2G43120.1	401	1e-112	pirin, putative | chr2:17927339-17928871 FORWARD	3.26189	0.00985022
A_96_P082949	A_96_P082949					3.2366	0.0361101
A_96_P141502	AJ319939	AT3G54340.1	109	8e-25	AP3, ATAP3 | AP3 (APETALA 3); DNA binding / transcription factor | chr3:20119428-20121087 REVERSE	3.22448	0.00226615
A_96_P057001	AK322227	AT2G39020.1	186	2e-47	GCN5-related N-acetyltransferase (GNAT) family protein | chr2:16295392-16296102 FORWARD	3.2207	0.00899673
A_96_P000041	Le3OH-1 AB010991	AT1G15550.1	376	1e-104	GA4, ATGA3OX1, GA3OX1 | GA3OX1 (GIBBERELLIN 3-OXIDASE 1); gibberellin 3-beta-dioxygenase/ transcription factor binding | chr1:5344569-5346078 REVERSE	3.20871	0.0161968
A_96_P026641	BI931711	no hits found				3.20285	< 0.001
A_96_P078954	SlAP2a AK326004	AT4G36920.1	358	7e-99	AP2, FLO2, FL1 | AP2 (APETALA 2); transcription factor | chr4:17400998-17403140 FORWARD	3.19679	0.00912264
A_96_P042826	AK323092	AT1G56010.2	314	9e-86	NAC1, ANAC022 | NAC1; transcription factor | chr1:20946852-20949144 REVERSE	3.13951	0.0143169
A_96_P167074	AK247718	AT4G37580.1	505	1e-155	HLS1, COP3, UNS2 | HLS1 (HOOKLESS 1); N-acetyltransferase | chr4:17658932-17660564 FORWARD	3.10435	0.0142113
A_96_P228014	AK320803	AT1G30040.1	380	1e-106	ATGA2OX2 | ATGA2OX2 (GIBBERELLIN 2-OXIDASE); gibberellin 2-beta-dioxygenase | chr1:10537769-10539570 FORWARD	3.09465	0.0174677
A_96_P113872	AK323339	AT1G69870.1	654	0	proton-dependent oligopeptide transport (POT) family protein | chr1:26316208-26320097 FORWARD	3.07299	< 0.001
A_96_P059036	AK247870	AT5G24030.1	617	1e-177	SLAH3 | SLAH3 (SLAC1 HOMOLOGUE 3); transporter | chr5:8118618-8120993 REVERSE	3.06952	0.0120851
A_96_P055301	AK325472	AT1G22370.2	556	1e-158	AtUGT85A5 | AtUGT85A5 (UDP-glucosyl transferase 85A5); glucuronosyltransferase/ transferase, transferring glycosyl groups | chr1:7898116-7899879 REVERSE	3.06731	0.0177604
A_96_P101189	TA43398_4081	AT4G10265.1	99.4	1e-21	wound-responsive protein, putative | chr4:6373226-6373477 REVERSE	3.06435	0.00821266
A_96_P075604	AI771100	AT5G66985.1	44.7	4e-05	unknown protein | chr5:26743412-26743663 FORWARD	3.0551	0.028932
A_96_P009926	AK329744	AT5G63530.2	203	2e-52	ATFP3, FP3 | ATFP3; metal ion binding / transition metal ion binding | chr5:25433423-25435614 FORWARD	3.05299	0.00650885
A_96_P164876	CrtR-b2 Y14810	AT4G25700.1	337	1e-92	BETA-OHASE 1, B1, chy1 | BETA-OHASE 1 (BETA-HYDROXYLASE 1); carotene beta-ring hydroxylase | chr4:13094142-13095866 REVERSE	3.01716	0.0302738
A_96_P073369	AI489857	AT5G50790.1	152	2e-37	nodulin MtN3 family protein | chr5:20656461-20657827 REVERSE	3.0159	0.00360165
A_96_P199094	BI421278	AT3G19700.1	104	3e-23	IKU2 | IKU2 (HAIKU2); ATP binding / protein binding / protein kinase/ protein serine/threonine kinase | chr3:6843662-6846791 FORWARD	2.99951	0.0411392
A_96_P019476	BT014173	AT4G08300.1	436	1e-122	nodulin MtN21 family protein | chr4:5245024-5248153 FORWARD	2.97256	0.0035065
A_96_P257367	AK323339	AT1G69870.1	654	0	proton-dependent oligopeptide transport (POT) family protein | chr1:26316208-26320097 FORWARD	2.95833	0.0015407
A_96_P207864	BM410286	no hits found				2.94038	0.013848
A_96_P127697	AK325472	AT1G22370.2	556	1e-158	AtUGT85A5 | AtUGT85A5 (UDP-glucosyl transferase 85A5); glucuronosyltransferase/ transferase, transferring glycosyl groups | chr1:7898116-7899879 REVERSE	2.92535	0.0031109
A_96_P225704	BE463214	AT2G38540.1	106	1e-23	LP1, LTP1, ATLTP1 | LP1; calmodulin binding | chr2:16130418-16130893 FORWARD	2.90903	0.00876057
A_96_P058996	AK322221	AT1G09380.1	354	9e-98	integral membrane family protein / nodulin MtN21-related | chr1:3026351-3029322 REVERSE	2.88919	0.0316643
A_96_P014526	BE463214	AT2G38540.1	106	1e-23	LP1, LTP1, ATLTP1 | LP1; calmodulin binding | chr2:16130418-16130893 FORWARD	2.84821	0.00995111
A_96_P080609	BI935825	AT5G09300.1	180	9e-46	2-oxoisovalerate dehydrogenase, putative / 3-methyl-2-oxobutanoate dehydrogenase, putative / branched-chain alpha-keto acid dehydrogenase E1 alpha subunit, putative | chr5:2884282-2886797 REVERSE	2.84668	0.0354098
A_96_P228674	AK321388	AT1G49470.1	273	1e-73	unknown protein | chr1:18310554-18311462 FORWARD	2.8451	0.00768519
A_96_P008516	BI203197	AT5G64360.4	79.3	2e-15	DNAJ heat shock N-terminal domain-containing protein | chr5:25737208-25738602 REVERSE	2.8267	0.00821438
A_96_P061686	BI935719	AT1G48720.1	80.5	1e-15	unknown protein | chr1:18018148-18018441 FORWARD	2.82247	0.00628108
A_96_P043221	AW216650	AT5G12330.1	214	3e-56	LRP1 | LRP1 (LATERAL ROOT PRIMORDIUM 1); protein homodimerization | chr5:3987677-3989074 REVERSE	2.78585	< 0.001
A_96_P149061	AW039543	AT3G01350.1	160	3e-40	proton-dependent oligopeptide transport (POT) family protein | chr3:135024-137460 FORWARD	2.77755	0.00935983
A_96_P232584	AK324306	AT2G40390.1	563	1e-161	unknown protein | chr2:16867385-16868961 FORWARD	2.77691	0.00397305
A_96_P073489	BI933454	AT5G50790.1	219	4e-67	nodulin MtN3 family protein | chr5:20656461-20657827 REVERSE	2.75791	0.00171079
A_96_P091104	AK328503	AT1G69490.1	220	2e-79	NAP, ANAC029, ATNAP | NAP (NAC-like, activated by AP3/PI); transcription factor | chr1:26122233-26123222 FORWARD	2.71855	0.00478296
A_96_P018876	AK324557	AT4G32280.1	125	6e-29	IAA29 | IAA29 (INDOLE-3-ACETIC ACID INDUCIBLE 29); transcription factor | chr4:15583479-15584628 FORWARD	2.71355	0.0330153
A_96_P012841	fsm1 AJ277944	AT4G39250.1	110	5e-25	ATRL1 | ATRL1 (ARABIDOPSIS RAD-LIKE 1); DNA binding / transcription factor | chr4:18271457-18271857 REVERSE	2.69067	0.00271126
A_96_P053826	AK324440	AT3G02150.2	160	1e-39	PTF1, TFPD | PTF1 (PLASTID TRANSCRIPTION FACTOR 1); transcription factor | chr3:391522-392589 FORWARD	2.68879	< 0.001
A_96_P130132	AI484420	AT3G19270.1	230	3e-61	CYP707A4 | CYP707A4; (+)-abscisic acid 8'-hydroxylase/ oxygen binding | chr3:6673885-6676400 REVERSE	2.66799	0.0486424
A_96_P012186	CrtR-b2 Y14810	AT4G25700.1	337	1e-92	BETA-OHASE 1, B1, chy1 | BETA-OHASE 1 (BETA-HYDROXYLASE 1); carotene beta-ring hydroxylase | chr4:13094142-13095866 REVERSE	2.6646	0.00152968
A_96_P229939	DB690881	AT3G23130.1	100	7e-22	SUP, FON1, FLO10 | SUP (SUPERMAN); DNA binding / nucleic acid binding / transcription factor/ zinc ion binding | chr3:8242504-8243118 FORWARD	2.6355	0.00734449
A_96_P236969	DB713952	no hits found				2.63396	0.0132925
A_96_P227374	DB679961	AT4G24120.1	146	1e-35	YSL1, ATYSL1 | YSL1 (YELLOW STRIPE LIKE 1); oligopeptide transporter | chr4:12524581-12527023 FORWARD	2.63045	0.00985737
A_96_P145236	AW032754	AT1G69490.1	60.5	2e-10	NAP, ANAC029, ATNAP | NAP (NAC-like, activated by AP3/PI); transcription factor | chr1:26122233-26123222 FORWARD	2.6263	0.00799102
A_96_P233869	AK325516	AT5G49700.1	117	2e-26	DNA-binding protein-related | chr5:20192599-20193429 FORWARD	2.62376	0.00755849
A_96_P186729	BG128321	AT1G69870.1	131	4e-31	proton-dependent oligopeptide transport (POT) family protein | chr1:26316208-26320097 FORWARD	2.61984	0.00255579
A_96_P022276	BW686862	AT3G14240.1	63.9	2e-15	subtilase family protein | chr3:4741637-4743964 REVERSE	2.61489	0.021027
A_96_P213164	AK328503	AT1G69490.1	220	2e-79	NAP, ANAC029, ATNAP | NAP (NAC-like, activated by AP3/PI); transcription factor | chr1:26122233-26123222 FORWARD	2.59736	0.00690061
A_96_P130542	AK247529	AT5G50080.1	100	2e-21	ERF110 | DNA binding / transcription factor | chr5:20365948-20366835 FORWARD	2.59229	< 0.001
A_96_P074939	AK323212	AT2G36690.1	237	1e-62	oxidoreductase, 2OG-Fe(II) oxygenase family protein | chr2:15379930-15381987 FORWARD	2.59134	0.0214598
A_96_P115892	SlERF56 TA54084_4081	AT3G23240.1	159	2e-39	ERF1, ATERF1 | ERF1 (ETHYLENE RESPONSE FACTOR 1); DNA binding / transcription activator/ transcription factor | chr3:8295705-8296361 FORWARD	2.59035	0.0315227
A_96_P034446	AK247529	AT5G50080.1	100	2e-21	ERF110 | DNA binding / transcription factor | chr5:20365948-20366835 FORWARD	2.58623	< 0.001
A_96_P140767	AI897649	AT3G18400.1	127	3e-55	anac058 | anac058 (Arabidopsis NAC domain containing protein 58); transcription factor | chr3:6318745-6320593 REVERSE	2.58489	0.0431711
A_96_P073289	AK247529	AT5G50080.1	100	2e-21	ERF110 | DNA binding / transcription factor | chr5:20365948-20366835 FORWARD	2.58319	< 0.001
A_96_P117392	TA54431_4081	AT1G69490.1	53.5	1e-07	NAP, ANAC029, ATNAP | NAP (NAC-like, activated by AP3/PI); transcription factor | chr1:26122233-26123222 FORWARD	2.58173	0.00742829
A_96_P040526	AK321258	AT2G27690.1	570	1e-163	CYP94C1 | CYP94C1; fatty acid (omega-1)-hydroxylase/ oxygen binding | chr2:11809373-11810860 FORWARD	2.55318	0.00327139
A_96_P258282	AK247552	no hits found				2.54254	0.0295631
A_96_P145516	AW033181	AT2G36690.1	99	2e-21	oxidoreductase, 2OG-Fe(II) oxygenase family protein | chr2:15379930-15381987 FORWARD	2.53563	0.0392435
A_96_P143696	AW030144	AT2G25940.1	94	9e-23	ALPHA-VPE, ALPHAVPE | ALPHA-VPE (alpha-vacuolar processing enzyme); cysteine-type endopeptidase | chr2:11063496-11066020 REVERSE	2.52628	0.00683254
A_96_P140602	AK247529	AT5G50080.1	100	2e-21	ERF110 | DNA binding / transcription factor | chr5:20365948-20366835 FORWARD	2.52347	< 0.001
A_96_P028616	AK324550	AT4G36470.1	440	1e-123	S-adenosyl-L-methionine:carboxyl methyltransferase family protein | chr4:17215128-17216475 REVERSE	2.52147	0.00233414
A_96_P091054	SlAP2a AK326004	AT4G36920.1	358	7e-99	AP2, FLO2, FL1 | AP2 (APETALA 2); transcription factor | chr4:17400998-17403140 FORWARD	2.51405	0.00613378
A_96_P129722	AK247529	AT5G50080.1	100	2e-21	ERF110 | DNA binding / transcription factor | chr5:20365948-20366835 FORWARD	2.51023	< 0.001
A_96_P160481	AW625650	AT5G61430.1	62	3e-10	ANAC100, ATNAC5 | ANAC100 (ARABIDOPSIS NAC DOMAIN CONTAINING PROTEIN 100); transcription factor | chr5:24701328-24702553 REVERSE	2.49998	0.0445755
A_96_P201764	BI924398	AT3G60670.1	177	3e-45	zinc-binding protein, putative | chr3:22424695-22426074 REVERSE	2.48114	0.0103238
A_96_P032041	TA52505_4081	AT5G22980.1	281	1e-82	scpl47 | scpl47 (serine carboxypeptidase-like 47); serine-type carboxypeptidase | chr5:7688084-7690481 FORWARD	2.47658	0.0428452
A_96_P155256	AW224317	AT1G05010.1	192	9e-50	EFE, ACO4, EAT1 | EFE (ETHYLENE-FORMING ENZYME); 1-aminocyclopropane-1-carboxylate oxidase | chr1:1431419-1432695 REVERSE	2.47524	0.0187196
A_96_P095559	TA39586_4081	AT5G49690.1	520	1e-147	UDP-glucoronosyl/UDP-glucosyl transferase family protein | chr5:20189968-20191350 REVERSE	2.47515	< 0.001
A_96_P093764	AK247529	AT5G50080.1	100	2e-21	ERF110 | DNA binding / transcription factor | chr5:20365948-20366835 FORWARD	2.46455	< 0.001
A_96_P091144	AK321605	AT4G32940.1	744	0	GAMMA-VPE, GAMMAVPE | GAMMA-VPE (GAMMA VACUOLAR PROCESSING ENZYME); cysteine-type endopeptidase | chr4:15900557-15903161 REVERSE	2.46423	0.00809732
A_96_P224044	BT014216	AT5G10030.1	386	1e-107	TGA4, OBF4 | TGA4 (TGACG MOTIF-BINDING FACTOR 4); DNA binding / calmodulin binding / transcription factor | chr5:3137648-3139295 REVERSE	2.45961	0.00871174
A_96_P026846	AK319785	AT5G49630.1	708	0	AAP6 | AAP6 (AMINO ACID PERMEASE 6); acidic amino acid transmembrane transporter/ amino acid transmembrane transporter/ neutral amino acid transmembrane transporter | chr5:20142681-20146441 REVERSE	2.45683	0.00702416
A_96_P071869	BI206751	AT3G14690.1	222	2e-58	CYP72A15 | CYP72A15; electron carrier/ heme binding / iron ion binding / monooxygenase/ oxygen binding | chr3:4937410-4939310 FORWARD	2.44815	0.0201727
A_96_P031206	AK323685	AT4G31500.1	439	1e-123	CYP83B1, SUR2, RNT1, RED1, ATR4 | CYP83B1 (CYTOCHROME P450 MONOOXYGENASE 83B1); oxidoreductase, acting on paired donors, with incorporation or reduction of molecular oxygen, NADH or NADPH as one donor, and incorporation of one atom of oxygen / oxygen binding | chr4:15273677-15275271 REVERSE	2.43014	0.0079545
A_96_P215579	AK328919	AT1G32690.1	47.8	1e-05	unknown protein | chr1:11821079-11821681 REVERSE	2.42653	0.00777217
A_96_P146851	AW035498	no hits found				2.42307	< 0.001
A_96_P154296	AW222001	AT4G32940.1	282	1e-77	GAMMA-VPE, GAMMAVPE | GAMMA-VPE (GAMMA VACUOLAR PROCESSING ENZYME); cysteine-type endopeptidase | chr4:15900557-15903161 REVERSE	2.40781	0.00111048
A_96_P039446	AW224642	AT1G09970.1	250	4e-67	LRR XI-23 | LRR XI-23; ATP binding / kinase/ protein kinase/ protein serine/threonine kinase | chr1:3252408-3255428 FORWARD	2.40615	0.00886548
A_96_P129197	AK321605	AT4G32940.1	744	0	GAMMA-VPE, GAMMAVPE | GAMMA-VPE (GAMMA VACUOLAR PROCESSING ENZYME); cysteine-type endopeptidase | chr4:15900557-15903161 REVERSE	2.40234	0.011364
A_96_P186619	BG128187	AT1G28480.1	57.8	5e-21	GRX480 | GRX480; electron carrier/ protein disulfide oxidoreductase | chr1:10013634-10014047 REVERSE	2.39083	0.00390344
A_96_P227544	loxF AK319290	AT3G45140.1	976	0	LOX2, ATLOX2 | LOX2 (LIPOXYGENASE 2); lipoxygenase | chr3:16525437-16529233 FORWARD	2.38845	0.0105869
A_96_P045661	AK246324	AT4G17900.1	312	3e-85	zinc-binding family protein | chr4:9946046-9947697 FORWARD	2.35393	0.0151498
A_96_P155536	AW429009	AT4G36470.1	93.2	4e-20	S-adenosyl-L-methionine:carboxyl methyltransferase family protein | chr4:17215128-17216475 REVERSE	2.34676	0.00243142
A_96_P110412	TA52007_4081	AT2G23150.1	79	3e-15	NRAMP3, ATNRAMP3 | NRAMP3 (NATURAL RESISTANCE-ASSOCIATED MACROPHAGE PROTEIN 3); inorganic anion transmembrane transporter/ manganese ion transmembrane transporter/ metal ion transmembrane transporter | chr2:9856422-9858565 REVERSE	2.34668	0.01489
A_96_P157756	AW621265	AT5G62180.1	186	5e-48	AtCXE20 | AtCXE20 (Arabidopsis thaliana carboxyesterase 20); carboxylesterase | chr5:24978866-24979849 REVERSE	2.34448	0.00825056
A_96_P245555	SlAP2a AK326004	AT4G36920.1	358	7e-99	AP2, FLO2, FL1 | AP2 (APETALA 2); transcription factor | chr4:17400998-17403140 FORWARD	2.34146	0.00563643
A_96_P014781	WLK AY535423	AT2G23450.1	656	0	protein kinase family protein | chr2:9988926-9991244 REVERSE	2.33842	0.0480209
A_96_P034621	AI487432	AT1G09970.1	174	3e-44	LRR XI-23 | LRR XI-23; ATP binding / kinase/ protein kinase/ protein serine/threonine kinase | chr1:3252408-3255428 FORWARD	2.32427	0.0279142
A_96_P159161	AW623550	AT2G18193.1	110	5e-25	AAA-type ATPase family protein | chr2:7917621-7919184 REVERSE	2.31629	0.00466152
A_96_P082654	BG131727	AT2G30370.1	119	2e-27	allergen-related | chr2:12940577-12942167 REVERSE	2.28921	0.0040077
A_96_P026206	AK326240	AT4G21215.2	100	2e-21	unknown protein | chr4:11310890-11313421 REVERSE	2.2825	< 0.001
A_96_P000526	AK324411	AT1G05010.1	455	1e-128	EFE, ACO4, EAT1 | EFE (ETHYLENE-FORMING ENZYME); 1-aminocyclopropane-1-carboxylate oxidase | chr1:1431419-1432695 REVERSE	2.27859	0.0300295
A_96_P155321	AW224403	AT2G25940.1	180	2e-46	ALPHA-VPE, ALPHAVPE | ALPHA-VPE (alpha-vacuolar processing enzyme); cysteine-type endopeptidase | chr2:11063496-11066020 REVERSE	2.2784	0.0154839
A_96_P237317	DB714372	no hits found				2.26781	0.0286419
A_96_P010836	AK321068	AT3G48740.1	260	2e-69	nodulin MtN3 family protein | chr3:18052814-18054663 REVERSE	2.26511	0.019489
A_96_P114442	TA53739_4081	AT3G54420.1	280	8e-76	ATEP3, ATCHITIV, CHIV | ATEP3; chitinase | chr3:20145935-20147034 FORWARD	2.26027	0.00407221
A_96_P223544	AK321605	AT4G32940.1	744	0	GAMMA-VPE, GAMMAVPE | GAMMA-VPE (GAMMA VACUOLAR PROCESSING ENZYME); cysteine-type endopeptidase | chr4:15900557-15903161 REVERSE	2.25993	0.00874549
A_96_P187954	BG130651	no hits found				2.25519	0.0160075
A_96_P149236	AW040108	AT2G30540.1	83.2	3e-17	glutaredoxin family protein | chr2:13011259-13011567 REVERSE	2.24945	0.0252471
A_96_P229479	AK322158	AT5G52230.1	77.8	2e-14	MBD13 | MBD13; methyl-CpG binding | chr5:21208097-21211634 REVERSE	2.24461	0.0187752
A_96_P201744	AK325516	AT5G49700.1	117	2e-26	DNA-binding protein-related | chr5:20192599-20193429 FORWARD	2.23664	0.0193904
A_96_P030841	DB692542	AT3G60690.1	92.4	2e-19	auxin-responsive family protein | chr3:22435262-22435774 FORWARD	2.22669	0.0135748
A_96_P199629	BI422598	AT5G24530.1	213	8e-56	DMR6 | DMR6 (DOWNY MILDEW RESISTANT 6); oxidoreductase/ oxidoreductase, acting on paired donors, with incorporation or reduction of molecular oxygen, 2-oxoglutarate as one donor, and incorporation of one atom each of oxygen into both donors | chr5:8378964-8383154 FORWARD	2.21688	0.00498892
A_96_P084389	BW684972	no hits found				2.20171	0.00318971
A_96_P135192	AI774913	no hits found				2.20141	0.0164941
A_96_P152796	AK330130	AT5G54160.1	316	2e-86	ATOMT1, OMT1 | ATOMT1 (O-METHYLTRANSFERASE 1); caffeate O-methyltransferase/ myricetin 3'-O-methyltransferase/ quercetin 3-O-methyltransferase | chr5:21982075-21984167 FORWARD	2.19991	0.0210094
A_96_P058741	TA45520_4081	AT5G54510.1	479	1e-135	GH3.6, DFL1 | DFL1 (DWARF IN LIGHT 1); indole-3-acetic acid amido synthetase | chr5:22131321-22133564 REVERSE	2.19714	0.00291648
A_96_P171729	AK321258	AT2G27690.1	570	1e-163	CYP94C1 | CYP94C1; fatty acid (omega-1)-hydroxylase/ oxygen binding | chr2:11809373-11810860 FORWARD	2.19349	0.0123196
A_96_P093379	AK247497	AT3G01470.1	154	2e-37	ATHB-1, ATHB1, HD-ZIP-1, HAT5 | ATHB-1 (ARABIDOPSIS THALIANA HOMEOBOX 1); DNA binding / protein homodimerization/ sequence-specific DNA binding / transcription activator/ transcription factor | chr3:182648-184034 REVERSE	2.18436	0.00301339
A_96_P078820	L19762	AT3G43190.1	1295	0	SUS4, ATSUS4 | SUS4; UDP-glycosyltransferase/ sucrose synthase/ transferase, transferring glycosyl groups | chr3:15179204-15182577 REVERSE	2.18102	0.00868138
A_96_P244745	DB725464	no hits found				2.17806	0.038814
A_96_P145061	AW032557	no hits found				2.17778	0.0315193
A_96_P242474	AK327886	AT3G10230.1	506	1e-143	LYC | LYC (LYCOPENE CYCLASE); lycopene beta cyclase | chr3:3164340-3165845 REVERSE	2.16922	0.0405686
A_96_P071724	DB710689	no hits found				2.16593	0.00310503
A_96_P172094	AK324411	AT1G05010.1	455	1e-128	EFE, ACO4, EAT1 | EFE (ETHYLENE-FORMING ENZYME); 1-aminocyclopropane-1-carboxylate oxidase | chr1:1431419-1432695 REVERSE	2.16278	0.0257891
A_96_P058631	AK224843	AT1G13360.1	120	8e-28	unknown protein | chr1:4577229-4577813 REVERSE	2.16191	< 0.001
A_96_P244164	X04792	AT1G05010.1	449	1e-126	EFE, ACO4, EAT1 | EFE (ETHYLENE-FORMING ENZYME); 1-aminocyclopropane-1-carboxylate oxidase | chr1:1431419-1432695 REVERSE	2.15255	0.030648
A_96_P034176	AI898292	no hits found				2.15241	0.0476754
A_96_P185294	AK324205	AT3G59900.1	40.8	0.001	ARGOS | ARGOS (AUXIN-REGULATED GENE INVOLVED IN ORGAN SIZE) | chr3:22130041-22130433 FORWARD	2.15057	0.009085
A_96_P248367	EG364749	no hits found				2.14864	0.0100024
A_96_P121032	TA55313_4081	AT3G62730.1	115	3e-26	unknown protein | chr3:23208003-23209436 REVERSE	2.14847	0.0200539
A_96_P200419	BI921716	AT5G18910.1	75.5	3e-14	protein kinase family protein | chr5:6306994-6309396 REVERSE	2.14378	0.0244687
A_96_P224859	AK322158	AT5G52230.1	77.8	2e-14	MBD13 | MBD13; methyl-CpG binding | chr5:21208097-21211634 REVERSE	2.13794	0.0201071
A_96_P116062	TA54123_4081	AT1G28220.1	103	5e-23	ATPUP3 | ATPUP3; purine transmembrane transporter | chr1:9860303-9861434 REVERSE	2.13501	0.0159356
A_96_P019571	BT014216	AT5G10030.1	386	1e-107	TGA4, OBF4 | TGA4 (TGACG MOTIF-BINDING FACTOR 4); DNA binding / calmodulin binding / transcription factor | chr5:3137648-3139295 REVERSE	2.12935	0.00504084
A_96_P093354	TA38372_4081	AT4G08900.1	595	1e-170	arginase | chr4:5703499-5705180 FORWARD	2.12609	0.00703858
A_96_P060206	AW980022	AT4G00820.1	142	2e-34	iqd17 | iqd17 (IQ-domain 17); calmodulin binding | chr4:349300-351307 FORWARD	2.12223	0.0302194
A_96_P053596	BI928123	AT1G47980.1	184	5e-47	unknown protein | chr1:17691985-17693818 REVERSE	2.12195	0.0211646
A_96_P104179	AK328231	AT3G14690.1	226	1e-130	CYP72A15 | CYP72A15; electron carrier/ heme binding / iron ion binding / monooxygenase/ oxygen binding | chr3:4937410-4939310 FORWARD	2.11369	0.0337798
A_96_P190084	TPRP-F1 BT013052	AT3G22120.1	90.9	2e-18	CWLP | CWLP (CELL WALL-PLASMA MEMBRANE LINKER PROTEIN); lipid binding | chr3:7795283-7796287 REVERSE	2.11046	0.0247894
A_96_P098444	TA41318_4081	AT2G27690.1	253	6e-68	CYP94C1 | CYP94C1; fatty acid (omega-1)-hydroxylase/ oxygen binding | chr2:11809373-11810860 FORWARD	2.10834	0.0443313
A_96_P079234	A_96_P079234					2.10742	0.0130574
A_96_P109392	TA51174_4081	no hits found				2.10335	0.0395139
A_96_P035936	BP907141	AT4G04920.1	111	9e-26	SFR6 | SFR6 (SENSITIVE TO FREEZING 6) | chr4:2497931-2504996 FORWARD	2.09781	0.0434886
A_96_P040231	AK324205	AT3G59900.1	40.8	0.001	ARGOS | ARGOS (AUXIN-REGULATED GENE INVOLVED IN ORGAN SIZE) | chr3:22130041-22130433 FORWARD	2.08649	0.00731729
A_96_P127252	AK319847	AT5G54510.1	1007	0	GH3.6, DFL1 | DFL1 (DWARF IN LIGHT 1); indole-3-acetic acid amido synthetase | chr5:22131321-22133564 REVERSE	2.07952	0.008211
A_96_P013666	LeAAP3 AF013278	AT1G77380.1	692	0	AAP3, ATAAP3 | AAP3; amino acid transmembrane transporter | chr1:29075201-29077252 REVERSE	2.07552	0.00178713
A_96_P103554	TA45449_4081	no hits found				2.06805	0.0112524
A_96_P105269	TA47070_4081	AT4G24000.1	258	2e-69	ATCSLG2, CSLG2 | ATCSLG2; cellulose synthase/ transferase/ transferase, transferring glycosyl groups | chr4:12462142-12465471 FORWARD	2.06646	< 0.001
A_96_P097479	TA40663_4081	AT4G39230.1	100	3e-33	isoflavone reductase, putative | chr4:18266024-18267604 REVERSE	2.05996	0.0274974
A_96_P193944	BG630920	AT1G53730.2	108	1e-24	SRF6 | SRF6 (STRUBBELIG-RECEPTOR FAMILY 6); ATP binding / protein binding / protein kinase/ protein serine/threonine kinase | chr1:20061771-20065475 FORWARD	2.05933	0.0136873
A_96_P039471	AI486852	AT2G29500.1	60.8	6e-10	17.6 kDa class I small heat shock protein (HSP17.6B-CI) | chr2:12633279-12633740 REVERSE	2.05719	0.0151321
A_96_P005821	BT013979	AT1G59640.1	250	1e-66	ZCW32, BPE, BPEUB | ZCW32; DNA binding / transcription factor | chr1:21909464-21911030 REVERSE	2.05471	0.00301075
A_96_P000116	AK321080	AT2G37630.1	415	1e-116	ATPHAN, AS1, ATMYB91, MYB91 | AS1 (ASYMMETRIC LEAVES 1); DNA binding / protein homodimerization/ transcription factor | chr2:15781798-15782901 REVERSE	2.05322	0.00376393
A_96_P013046	AK247497	AT3G01470.1	154	2e-37	ATHB-1, ATHB1, HD-ZIP-1, HAT5 | ATHB-1 (ARABIDOPSIS THALIANA HOMEOBOX 1); DNA binding / protein homodimerization/ sequence-specific DNA binding / transcription activator/ transcription factor | chr3:182648-184034 REVERSE	2.0523	0.00110585
A_96_P184274	BF176427	no hits found				2.0521	0.0348221
A_96_P210494	AI486730	AT3G01470.1	133	1e-31	ATHB-1, ATHB1, HD-ZIP-1, HAT5 | ATHB-1 (ARABIDOPSIS THALIANA HOMEOBOX 1); DNA binding / protein homodimerization/ sequence-specific DNA binding / transcription activator/ transcription factor | chr3:182648-184034 REVERSE	2.04836	0.00115126
A_96_P015311	BT013357	AT1G52140.1	114	2e-30	unknown protein | chr1:19407559-19408185 REVERSE	2.04754	0.00293256
A_96_P151831	AK329740	AT5G24530.1	491	1e-139	DMR6 | DMR6 (DOWNY MILDEW RESISTANT 6); oxidoreductase/ oxidoreductase, acting on paired donors, with incorporation or reduction of molecular oxygen, 2-oxoglutarate as one donor, and incorporation of one atom each of oxygen into both donors | chr5:8378964-8383154 FORWARD	2.04486	0.00654223
A_96_P196399	AK320985	AT3G47420.1	692	0	glycerol-3-phosphate transporter, putative / glycerol 3-phosphate permease, putative | chr3:17472541-17474209 REVERSE	2.04164	< 0.001
A_96_P099544	AK247774	no hits found				2.04141	0.0412667
A_96_P140827	AK247482	AT5G23660.1	290	1e-78	MTN3 | MTN3 (Arabidopsis homolog of Medicago truncatula MTN3) | chr5:7971936-7973796 REVERSE	2.041	0.00133503
A_96_P198934	AK324623	AT4G21120.1	794	0	AAT1, CAT1 | AAT1 (AMINO ACID TRANSPORTER 1); L-glutamate transmembrane transporter/ L-lysine transmembrane transporter/ arginine transmembrane transporter/ cationic amino acid transmembrane transporter | chr4:11270318-11273775 FORWARD	2.03111	0.0116141
A_96_P087600	AK247482	AT5G23660.1	290	1e-78	MTN3 | MTN3 (Arabidopsis homolog of Medicago truncatula MTN3) | chr5:7971936-7973796 REVERSE	2.0289	0.00275602
A_96_P087524	BW684972	no hits found				2.02641	0.00866836
A_96_P137187	AI778706	AT2G27830.1	99.4	2e-21	FUNCTIONS IN: molecular_function unknown; EXPRESSED IN: 22 plant structures; EXPRESSED DURING: 13 growth stages; BEST Arabidopsis thaliana protein match is: pentatricopeptide (PPR) repeat-containing protein (TAIR:AT4G22760.1); Has 68 Blast hits to 68 proteins in 11 species: Archae - 0; Bacteria - 0; Metazoa - 0; Fungi - 0; Plants - 68; Viruses - 0; Other Eukaryotes - 0 (source: NCBI BLink). | chr…	2.01488	< 0.001
A_96_P133717	AI771499	AT3G25730.1	116	4e-27	AP2 domain-containing transcription factor, putative | chr3:9396505-9397506 FORWARD	2.01207	0.0399362
A_96_P040941	AI486576	AT3G27810.1	249	1e-66	ATMYB21, ATMYB3, MYB21 | ATMYB21 (ARABIDOPSIS THALIANA MYB DOMAIN PROTEIN 21); DNA binding / transcription factor | chr3:10307596-10310093 FORWARD	2.01161	0.00292409
A_96_P207649	BM409199	AT5G52230.1	45.4	4e-05	MBD13 | MBD13; methyl-CpG binding | chr5:21208097-21211634 REVERSE	2.01159	0.0252505
A_96_P100389	AK325098	AT4G16563.1	557	1e-159	aspartyl protease family protein | chr4:9329933-9331432 REVERSE	2.00584	< 0.001
A_96_P099549	AK247774	no hits found				2	0.00102132
A_96_P123877	TA56008_4081	AT3G44735.1	57.4	5e-09	PSK1, ATPSK3 | PSK1; growth factor | chr3:16291388-16292118 REVERSE	1.99694	0.0121838
A_96_P118227	AK247382	AT5G04000.1	89.7	4e-18	unknown protein | chr5:1079305-1079732 REVERSE	1.98819	0.0270654
A_96_P119612	TA54953_4081	AT5G53980.1	92	3e-19	ATHB52 | ATHB52 (ARABIDOPSIS THALIANA HOMEOBOX PROTEIN 52); transcription factor | chr5:21914087-21914557 FORWARD	1.9877	0.0210794
A_96_P242819	DB722845	AT4G39490.1	177	6e-45	CYP96A10 | CYP96A10; electron carrier/ heme binding / iron ion binding / monooxygenase | chr4:18365229-18366788 FORWARD	1.96706	0.00567936
A_96_P233399	DB706172	AT1G69850.1	118	3e-27	ATNRT1:2, NTL1 | ATNRT1:2 (ARABIDOPSIS THALIANA NITRATE TRANSPORTER 1:2); calcium ion binding / transporter | chr1:26296945-26300407 REVERSE	1.96218	0.00957292
A_96_P060041	AK326747	AT3G03870.1	71.6	2e-12	unknown protein | chr3:995520-996224 FORWARD	1.96125	0.00602342
A_96_P080659	AW217918	AT1G55850.1	38.5	0.001	ATCSLE1, CSLE1 | ATCSLE1; cellulose synthase/ transferase, transferring glycosyl groups | chr1:20876752-20879414 FORWARD	1.95864	0.0102309
A_96_P058361	AK320666	AT4G08300.1	211	7e-55	nodulin MtN21 family protein | chr4:5245024-5248153 FORWARD	1.95302	0.0295487
A_96_P249007	EG553908	AT1G72240.1	40.4	0.0007	unknown protein | chr1:27190211-27190573 FORWARD	1.95173	0.0135571
A_96_P053461	BI932462	AT5G06530.3	326	1e-89	ABC transporter family protein | chr5:1990334-1994605 REVERSE	1.95159	0.00495786
A_96_P230414	AK247552	no hits found				1.94697	0.0490035
A_96_P128182	TA57053_4081	no hits found				1.94274	0.0479765
A_96_P080289	BI934999	AT5G23810.1	164	6e-57	AAP7 | AAP7; amino acid transmembrane transporter | chr5:8028461-8030730 FORWARD	1.94063	< 0.001
A_96_P089644	TA36692_4081	AT1G05010.1	219	1e-57	EFE, ACO4, EAT1 | EFE (ETHYLENE-FORMING ENZYME); 1-aminocyclopropane-1-carboxylate oxidase | chr1:1431419-1432695 REVERSE	1.93671	0.0119045
A_96_P156226	AW442393	no hits found				1.92752	0.00148908
A_96_P075029	AK247482	AT5G23660.1	290	1e-78	MTN3 | MTN3 (Arabidopsis homolog of Medicago truncatula MTN3) | chr5:7971936-7973796 REVERSE	1.92553	0.0015761
A_96_P002351	AK323931	AT5G10970.1	79.3	2e-15	zinc finger (C2H2 type) family protein | chr5:3469268-3470086 FORWARD	1.91743	< 0.001
A_96_P126147	TA56553_4081	AT5G06530.1	119	2e-27	ABC transporter family protein | chr5:1990060-1994605 REVERSE	1.91658	0.0233879
A_96_P067021	AK323596	AT2G23610.1	226	2e-59	ATMES3, MES3 | MES3 (METHYL ESTERASE 3); hydrolase, acting on ester bonds / methyl indole-3-acetate esterase/ methyl jasmonate esterase | chr2:10044410-10046403 REVERSE	1.9155	0.0229942
A_96_P109207	BG129743	AT1G77990.1	175	5e-46	AST56, SULTR2;2 | AST56; sulfate transmembrane transporter | chr1:29317965-29323249 REVERSE	1.91539	0.0176415
A_96_P054706	AK327886	AT3G10230.1	506	1e-143	LYC | LYC (LYCOPENE CYCLASE); lycopene beta cyclase | chr3:3164340-3165845 REVERSE	1.91226	0.00633445
A_96_P044881	BM412087	AT3G57550.2	355	2e-98	AGK2, GK-2 | AGK2 (GUANYLATE KINASE); guanylate kinase | chr3:21307269-21309193 FORWARD	1.90361	0.0239216
A_96_P177774	BE459870	no hits found				1.901	0.0143139
A_96_P230747	TA44222_4081	AT5G47880.2	376	1e-105	ERF1-1 | ERF1-1 (EUKARYOTIC RELEASE FACTOR 1-1); translation release factor | chr5:19386555-19387865 REVERSE	1.90004	0.0246505
A_96_P071104	AK320302	AT3G63010.1	553	1e-157	ATGID1B, GID1B | GID1B (GA INSENSITIVE DWARF1B); hydrolase | chr3:23289717-23290998 FORWARD	1.89798	0.00585167
A_96_P006866	BG630760	no hits found				1.89509	0.00154892
A_96_P074664	AI490235	AT1G34110.1	128	2e-30	leucine-rich repeat transmembrane protein kinase, putative | chr1:12417331-12421189 REVERSE	1.8911	0.00236492
A_96_P005481	BG627121	no hits found				1.87678	0.0391869
A_96_P071314	AK322179	AT1G73630.1	54.7	4e-08	calcium-binding protein, putative | chr1:27684748-27685239 FORWARD	1.87579	0.0240004
A_96_P108357	AK247313	AT4G36920.1	343	2e-94	AP2, FLO2, FL1 | AP2 (APETALA 2); transcription factor | chr4:17400998-17403140 FORWARD	1.87135	0.00567964
A_96_P106764	AK324187	AT4G36710.1	308	5e-84	transcription factor | chr4:17306060-17307520 FORWARD	1.86438	0.00337591
A_96_P102489	GO372806	AT5G37540.1	115	4e-26	aspartyl protease family protein | chr5:14912862-14914190 FORWARD	1.86228	0.00831708
A_96_P068051	AK321858	AT1G31880.1	225	3e-59	NIP3;1, NLM9, BRX | BRX (BREVIS RADIX); identical protein binding / water channel | chr1:11447804-11450053 FORWARD	1.8615	< 0.001
A_96_P196949	BI205687	AT5G58580.1	106	1e-23	ATL63 | ATL63 (ARABIDOPSIS TO&#769;XICOS EN LEVADURA); protein binding / zinc ion binding | chr5:23676906-23677832 REVERSE	1.85625	0.0123561
A_96_P023796	BW690253	AT2G27510.1	163	8e-41	ATFD3 | ATFD3 (ferredoxin 3); 2 iron, 2 sulfur cluster binding / electron carrier/ iron-sulfur cluster binding | chr2:11758281-11758748 REVERSE	1.85322	0.00276185
A_96_P116807	AK329228	AT1G02070.1	115	2e-26	unknown protein | chr1:370445-370947 REVERSE	1.85112	0.00251686
A_96_P132067	AI488772	no hits found				1.8494	< 0.001
A_96_P034351	AI897866	no hits found				1.84238	0.0421051
A_96_P114857	AK248039	AT1G08465.1	188	4e-48	YAB2 | YAB2 (YABBY2); transcription factor | chr1:2676033-2679382 FORWARD	1.83447	0.00596315
A_96_P127647	TA56916_4081	AT1G56230.1	205	2e-53	unknown protein | chr1:21046111-21048959 REVERSE	1.82611	0.00152881
A_96_P190309	BG134344	no hits found				1.82002	0.0101255
A_96_P126452	TA56625_4081	AT1G64230.2	280	3e-76	UBC28 | ubiquitin-conjugating enzyme, putative | chr1:23833792-23835220 FORWARD	1.81409	0.00321974
A_96_P023106	BG643378	AT1G16770.2	254	5e-68	unknown protein | chr1:5738135-5739110 FORWARD	1.81111	0.0173477
A_96_P002431	AK323997	AT1G66140.1	87.4	1e-17	ZFP4 | ZFP4 (ZINC FINGER PROTEIN 4); nucleic acid binding / transcription factor/ zinc ion binding | chr1:24620063-24620845 REVERSE	1.81049	0.00112828
A_96_P008486	BG713828	AT3G29034.1	42.7	0.0001	unknown protein | chr3:11030343-11030603 REVERSE	1.80341	0.0116625
A_96_P009041	AK247001	AT4G36920.1	336	4e-92	AP2, FLO2, FL1 | AP2 (APETALA 2); transcription factor | chr4:17400998-17403140 FORWARD	1.80332	0.0212644
A_96_P065126	AK248039	AT1G08465.1	188	4e-48	YAB2 | YAB2 (YABBY2); transcription factor | chr1:2676033-2679382 FORWARD	1.80056	0.00316935
A_96_P054611	AB223042	AT2G26710.1	726	0	BAS1, CYP734A1, CYP72B1 | BAS1 (PHYB ACTIVATION TAGGED SUPPRESSOR 1); oxygen binding / steroid hydroxylase | chr2:11380700-11383413 FORWARD	1.79997	0.00866139
A_96_P000076	LEJA2 AF011555	AT4G27410.2	355	6e-98	RD26, ANAC072 | RD26 (RESPONSIVE TO DESICCATION 26); transcription activator/ transcription factor | chr4:13707928-13709013 REVERSE	1.79621	0.0402969
A_96_P004381	AI487343	AT5G28237.1	317	5e-87	tryptophan synthase, beta subunit, putative | chr5:10207477-10213542 REVERSE	1.79418	0.0283254
A_96_P246897	AK246324	AT4G17900.1	312	3e-85	zinc-binding family protein | chr4:9946046-9947697 FORWARD	1.78343	0.00295049
A_96_P244049	BT013979	AT1G59640.1	250	1e-66	ZCW32, BPE, BPEUB | ZCW32; DNA binding / transcription factor | chr1:21909464-21911030 REVERSE	1.77693	0.00227558
A_96_P013711	AK323065	AT5G39890.1	325	5e-89	unknown protein | chr5:15974543-15976013 FORWARD	1.7753	0.0268702
A_96_P206944	BI935045	AT1G06690.1	82	2e-16	aldo/keto reductase family protein | chr1:2049742-2052039 REVERSE	1.77217	< 0.001
A_96_P011066	EF501822	AT1G05010.1	468	1e-132	EFE, ACO4, EAT1 | EFE (ETHYLENE-FORMING ENZYME); 1-aminocyclopropane-1-carboxylate oxidase | chr1:1431419-1432695 REVERSE	1.77062	< 0.001
A_96_P208399	BM412710	AT5G15800.2	126	2e-29	SEP1, AGL2 | SEP1 (SEPALLATA1); DNA binding / transcription factor | chr5:5151594-5153767 REVERSE	1.7696	0.00323636
A_96_P050526	AK247774	no hits found				1.76296	0.00393403
A_96_P114112	TA53654_4081	AT1G68810.1	179	2e-45	basic helix-loop-helix (bHLH) family protein | chr1:25861289-25862882 FORWARD	1.76222	0.00414518
A_96_P040441	TA45441_4081	AT3G22550.1	87	2e-17	senescence-associated protein-related | chr3:7991827-7992805 REVERSE	1.75929	0.00560993
A_96_P206259	BI933659	AT1G06690.1	149	3e-37	aldo/keto reductase family protein | chr1:2049742-2052039 REVERSE	1.75582	< 0.001
A_96_P009761	AK329558	AT4G37300.1	99	4e-21	MEE59 | MEE59 (maternal effect embryo arrest 59) | chr4:17554805-17555498 FORWARD	1.75435	0.00574127
A_96_P084719	loxF AK319290	AT3G45140.1	976	0	LOX2, ATLOX2 | LOX2 (LIPOXYGENASE 2); lipoxygenase | chr3:16525437-16529233 FORWARD	1.74651	0.0245804
A_96_P162216	EF501822	AT1G05010.1	468	1e-132	EFE, ACO4, EAT1 | EFE (ETHYLENE-FORMING ENZYME); 1-aminocyclopropane-1-carboxylate oxidase | chr1:1431419-1432695 REVERSE	1.74248	0.00160975
A_96_P061851	AK319969	AT5G54250.2	905	0	ATCNGC4, CNGC4, HLM1, DND2 | ATCNGC4 (CYCLIC NUCLEOTIDE-GATED CATION CHANNEL 4); calmodulin binding / cation channel/ cation transmembrane transporter/ cyclic nucleotide binding | chr5:22025684-22029971 REVERSE	1.74225	0.00722942
A_96_P117812	TA54523_4081	AT1G02065.1	59.7	6e-10	SPL8 | SPL8 (SQUAMOSA PROMOTER BINDING PROTEIN-LIKE 8); DNA binding | chr1:365625-367149 FORWARD	1.74187	0.0118762
A_96_P243844	AJ243417	AT3G14940.1	1601	0	ATPPC3 | ATPPC3 (PHOSPHOENOLPYRUVATE CARBOXYLASE 3); phosphoenolpyruvate carboxylase | chr3:5025584-5029476 FORWARD	1.7412	0.00345665
A_96_P115232	TA53927_4081	AT5G54780.1	185	4e-47	RAB GTPase activator | chr5:22248696-22251692 REVERSE	1.73909	0.0250737
A_96_P069939	AK319205	AT5G24320.1	518	1e-147	WD-40 repeat family protein | chr5:8284858-8287651 REVERSE	1.73628	0.00439863
A_96_P147306	AK326854	AT2G15790.1	500	1e-141	SQN, CYP40 | SQN (SQUINT); peptidyl-prolyl cis-trans isomerase | chr2:6878144-6880743 REVERSE	1.73427	< 0.001
A_96_P236108	nhx4 AM261867	AT3G05030.1	714	0	NHX2, ATNHX2 | NHX2 (SODIUM HYDROGEN EXCHANGER 2); sodium ion transmembrane transporter/ sodium:hydrogen antiporter | chr3:1393456-1396784 REVERSE	1.73015	< 0.001
A_96_P045416	TA49276_4081	AT4G33150.2	353	5e-98	lysine-ketoglutarate reductase/saccharopine dehydrogenase bifunctional enzyme | chr4:15985479-15991069 REVERSE	1.7251	0.049411
A_96_P046011	AK326854	AT2G15790.1	500	1e-141	SQN, CYP40 | SQN (SQUINT); peptidyl-prolyl cis-trans isomerase | chr2:6878144-6880743 REVERSE	1.72496	< 0.001
A_96_P130617	AI485453	no hits found				1.71881	0.0354424
A_96_P058846	AK322440	AT5G67150.1	314	9e-86	transferase family protein | chr5:26795880-26797226 REVERSE	1.71832	0.00206158
A_96_P010806	GO372262	AT1G67080.1	219	3e-57	ABA4 | ABA4 (abscisic acid (ABA)-deficient 4); intramolecular oxidoreductase | chr1:25045405-25046681 REVERSE	1.71587	< 0.001
A_96_P071539	BW688055	AT2G26580.2	102	1e-22	YAB5 | YAB5 (YABBY5); transcription factor | chr2:11303923-11306739 REVERSE	1.71264	0.0037543
A_96_P036601	BW685405	AT4G37830.1	102	1e-22	cytochrome c oxidase-related | chr4:17787672-17788762 REVERSE	1.70984	0.0163154
A_96_P186474	BG127862	AT5G20090.3	88.6	3e-18	unknown protein | chr5:6787543-6788000 REVERSE	1.70774	0.0218995
A_96_P166076	BT013979	AT1G59640.1	250	1e-66	ZCW32, BPE, BPEUB | ZCW32; DNA binding / transcription factor | chr1:21909464-21911030 REVERSE	1.70278	0.0117646
A_96_P082894	A_96_P082894					1.7022	0.00608795
A_96_P107499	AK246936	AT3G45140.1	919	0	LOX2, ATLOX2 | LOX2 (LIPOXYGENASE 2); lipoxygenase | chr3:16525437-16529233 FORWARD	1.70025	0.016967
A_96_P011366	AK320064	AT4G04955.1	685	0	ATALN | ATALN (Arabidopsis allantoinase); allantoinase/ hydrolase | chr4:2522301-2525259 REVERSE	1.69988	0.0240776
A_96_P004601	BG630848	AT5G17680.1	53.9	3e-08	disease resistance protein (TIR-NBS-LRR class), putative | chr5:5822999-5827153 FORWARD	1.69761	0.045241
A_96_P004246	BG630121	no hits found				1.6972	0.00185262
A_96_P035986	BP906727	AT1G75820.1	148	1e-36	CLV1, FAS3, FLO5 | CLV1 (CLAVATA 1); ATP binding / kinase/ protein serine/threonine kinase/ receptor signaling protein serine/threonine kinase | chr1:28463631-28466652 REVERSE	1.69552	0.0379467
A_96_P032716	AK323623	AT3G52070.2	68.9	3e-12	unknown protein | chr3:19312753-19313260 FORWARD	1.6949	0.0050926
A_96_P227779	BT014568	AT3G42170.1	811	0	DNA binding | chr3:14321838-14323928 FORWARD	1.69484	< 0.001
A_96_P014091	ES893942	AT5G62360.1	199	1e-51	invertase/pectin methylesterase inhibitor family protein | chr5:25040699-25041310 FORWARD	1.69458	0.012604
A_96_P010946	ChrC AK319580	AT4G04020.1	380	1e-105	FIB | FIB (FIBRILLIN); structural molecule | chr4:1932161-1933546 FORWARD	1.6898	< 0.001
A_96_P262762	DB706064	AT4G24000.1	171	3e-43	ATCSLG2, CSLG2 | ATCSLG2; cellulose synthase/ transferase/ transferase, transferring glycosyl groups | chr4:12462142-12465471 FORWARD	1.6887	0.00163748
A_96_P205159	BI930940	AT5G20110.1	64.7	2e-15	dynein light chain, putative | chr5:6791542-6793253 REVERSE	1.67798	0.00274666
A_96_P101119	AK247103	AT5G44080.1	79.3	5e-15	bZIP transcription factor family protein | chr5:17738787-17739734 REVERSE	1.67764	0.00245715
A_96_P132977	AI490725	AT5G47060.1	101	2e-23	senescence-associated protein-related | chr5:19116843-19117639 FORWARD	1.67757	0.00717986
A_96_P148321	AK327155	AT5G20090.2	173	3e-43	unknown protein | chr5:6787246-6788000 REVERSE	1.67737	0.00873234
A_96_P136237	AK319308	AT3G26744.4	363	1e-100	ICE1, ATICE1, SCRM | ICE1 (INDUCER OF CBF EXPRESSION 1); DNA binding / transcription activator/ transcription factor | chr3:9832953-9834790 REVERSE	1.67	0.00289278
A_96_P124317	AK320499	AT3G60530.1	214	6e-56	zinc finger (GATA type) family protein | chr3:22373348-22374147 FORWARD	1.66939	0.00222853
A_96_P238672	AK327155	AT5G20090.2	173	3e-43	unknown protein | chr5:6787246-6788000 REVERSE	1.66597	0.0115673
A_96_P169899	AK329666	AT4G29100.1	177	2e-44	ethylene-responsive family protein | chr4:14341140-14344575 FORWARD	1.66319	0.0362892
A_96_P039076	AK247302	no hits found				1.65378	0.00616441
A_96_P126962	AK247233	AT2G16365.4	73.9	2e-13	F-box family protein | chr2:7074940-7079181 FORWARD	1.65323	0.00681398
A_96_P157711	AW621169	AT2G40060.1	71.2	2e-13	protein binding / structural molecule | chr2:16726564-16728001 FORWARD	1.65195	0.00511311
A_96_P159191	BT013979	AT1G59640.1	250	1e-66	ZCW32, BPE, BPEUB | ZCW32; DNA binding / transcription factor | chr1:21909464-21911030 REVERSE	1.64995	0.00358067
A_96_P040351	AI484723	AT3G51895.1	253	5e-68	SULTR3;1, AST12 | SULTR3;1 (SULFATE TRANSPORTER 3;1); secondary active sulfate transmembrane transporter/ sulfate transmembrane transporter/ transporter | chr3:19251503-19255677 REVERSE	1.64834	0.00531676
A_96_P134637	AK329643	AT3G11280.2	238	5e-63	myb family transcription factor | chr3:3533477-3534393 REVERSE	1.64775	0.0211228
A_96_P030741	AW036000	AT3G51895.1	351	3e-97	SULTR3;1, AST12 | SULTR3;1 (SULFATE TRANSPORTER 3;1); secondary active sulfate transmembrane transporter/ sulfate transmembrane transporter/ transporter | chr3:19251503-19255677 REVERSE	1.64569	0.00763611
A_96_P046736	DB725425	AT1G77380.1	118	3e-27	AAP3, ATAAP3 | AAP3; amino acid transmembrane transporter | chr1:29075201-29077252 REVERSE	1.64326	0.0103174
A_96_P097829	TA40895_4081	AT1G05010.1	459	1e-129	EFE, ACO4, EAT1 | EFE (ETHYLENE-FORMING ENZYME); 1-aminocyclopropane-1-carboxylate oxidase | chr1:1431419-1432695 REVERSE	1.64222	0.00473198
A_96_P111747	TA53079_4081	AT5G05840.1	179	1e-45	unknown protein | chr5:1757268-1760458 REVERSE	1.64197	0.00409177
A_96_P026776	BG124407	AT3G50530.1	65.1	1e-19	CRK | CRK (CDPK-related kinase); ATP binding / calcium ion binding / calcium-dependent protein serine/threonine phosphatase/ kinase/ protein kinase/ protein serine/threonine kinase | chr3:18753833-18756487 FORWARD	1.64195	0.00236898
A_96_P168339	AK326814	AT1G63820.1	172	7e-43	INVOLVED IN: biological_process unknown; LOCATED IN: cellular_component unknown; EXPRESSED IN: flower, root; EXPRESSED DURING: petal differentiation and expansion stage; CONTAINS InterPro DOMAIN/s: CCT domain (InterPro:IPR010402); BEST Arabidopsis thaliana protein match is: unknown protein (TAIR:AT5G41380.1); Has 907 Blast hits to 907 proteins in 64 species: Archae - 0; Bacteria - 0; Metazoa - 1;…	1.64088	0.0453052
A_96_P223619	AK327124	AT5G15800.1	237	1e-62	SEP1, AGL2 | SEP1 (SEPALLATA1); DNA binding / transcription factor | chr5:5151594-5153767 REVERSE	1.63628	0.0124894
A_96_P190169	BG134109	no hits found				1.63394	0.00122226
A_96_P173749	AK327981	AT4G28530.1	179	2e-45	anac074 | anac074 (Arabidopsis NAC domain containing protein 74); transcription factor | chr4:14090725-14094603 REVERSE	1.6339	< 0.001
A_96_P208354	BM412500	no hits found				1.63007	0.00115816
A_96_P037351	AK322825	AT2G26190.1	545	1e-155	calmodulin-binding family protein | chr2:11147901-11150082 REVERSE	1.63001	0.0322553
A_96_P141512	AJ319945	AT5G23810.1	37	0.003	AAP7 | AAP7; amino acid transmembrane transporter | chr5:8028461-8030730 FORWARD	1.62566	0.00350845
A_96_P197099	AK329740	AT5G24530.1	491	1e-139	DMR6 | DMR6 (DOWNY MILDEW RESISTANT 6); oxidoreductase/ oxidoreductase, acting on paired donors, with incorporation or reduction of molecular oxygen, 2-oxoglutarate as one donor, and incorporation of one atom each of oxygen into both donors | chr5:8378964-8383154 FORWARD	1.62557	0.0273686
A_96_P230214	DB691959	AT4G24000.1	192	2e-49	ATCSLG2, CSLG2 | ATCSLG2; cellulose synthase/ transferase/ transferase, transferring glycosyl groups | chr4:12462142-12465471 FORWARD	1.62221	< 0.001
A_96_P040861	AK324026	AT5G67620.1	169	2e-42	unknown protein | chr5:26964891-26965720 REVERSE	1.6221	0.00213155
A_96_P108557	TA50310_4081	AT4G12840.2	142	1e-44	unknown protein | chr4:7533621-7536263 REVERSE	1.6217	0.0457995
A_96_P126652	GO372605	AT1G74890.1	98.2	9e-21	ARR15 | ARR15 (RESPONSE REGULATOR 15); transcription regulator/ two-component response regulator | chr1:28131590-28132710 REVERSE	1.62116	0.0074499
A_96_P134207	AI772690	AT2G16365.4	43.9	5e-05	F-box family protein | chr2:7074940-7079181 FORWARD	1.61879	0.00914893
A_96_P232454	TA42621_4081	AT5G23810.2	118	3e-27	AAP7 | AAP7; amino acid transmembrane transporter | chr5:8028461-8030138 FORWARD	1.61573	0.00220867
A_96_P213224	AK329700	AT2G46680.2	115	4e-26	ATHB-7, ATHB7 | ATHB-7 (ARABIDOPSIS THALIANA HOMEOBOX 7); transcription activator/ transcription factor | chr2:19165777-19166773 REVERSE	1.61539	0.0112173
A_96_P123552	TA55932_4081	AT5G55250.1	267	3e-72	IAMT1 | IAMT1 (IAA CARBOXYLMETHYLTRANSFERASE 1); S-adenosylmethionine-dependent methyltransferase/ indole acetic acid carboxyl methyltransferase | chr5:22407589-22410854 REVERSE	1.61532	0.0320382
A_96_P245755	DB726788	no hits found				1.6152	0.0449971
A_96_P086514	EU591513	AT2G47160.1	652	0	BOR1 | BOR1 (REQUIRES HIGH BORON 1); anion exchanger/ boron transporter | chr2:19357740-19360787 REVERSE	1.61376	0.00416468
A_96_P034606	AK329740	AT5G24530.1	491	1e-139	DMR6 | DMR6 (DOWNY MILDEW RESISTANT 6); oxidoreductase/ oxidoreductase, acting on paired donors, with incorporation or reduction of molecular oxygen, 2-oxoglutarate as one donor, and incorporation of one atom each of oxygen into both donors | chr5:8378964-8383154 FORWARD	1.61348	0.00373876
A_96_P078759	FJ654265	AT1G80840.1	253	3e-67	WRKY40, ATWRKY40 | WRKY40; transcription factor | chr1:30383834-30385356 FORWARD	1.61248	0.0185534
A_96_P116967	TA54334_4081	no hits found				1.61237	0.0229039
A_96_P078934	AW944805	AT2G42840.1	105	1e-23	PDF1 | PDF1 (PROTODERMAL FACTOR 1) | chr2:17826327-17827426 REVERSE	1.61186	0.0490156
A_96_P206089	BI933324	AT1G02065.1	152	2e-41	SPL8 | SPL8 (SQUAMOSA PROMOTER BINDING PROTEIN-LIKE 8); DNA binding | chr1:365625-367149 FORWARD	1.60956	0.0254926
A_96_P054591	CK468693	AT3G10040.1	93.6	1e-19	transcription factor | chr3:3096580-3097875 REVERSE	1.60328	0.00111956
A_96_P163651	AW737112	AT4G24120.1	107	5e-46	YSL1, ATYSL1 | YSL1 (YELLOW STRIPE LIKE 1); oligopeptide transporter | chr4:12524581-12527023 FORWARD	1.60292	0.00198819
A_96_P056031	AK247233	AT2G16365.4	73.9	2e-13	F-box family protein | chr2:7074940-7079181 FORWARD	1.60288	0.00314014
A_96_P055721	AK329700	AT2G46680.2	115	4e-26	ATHB-7, ATHB7 | ATHB-7 (ARABIDOPSIS THALIANA HOMEOBOX 7); transcription activator/ transcription factor | chr2:19165777-19166773 REVERSE	1.60235	0.0128312
A_96_P134057	AI772332	AT5G46390.2	82.8	4e-17	peptidase S41 family protein | chr5:18816612-18819148 FORWARD	1.60215	0.0439554
A_96_P226579	CK715455	AT1G20925.1	150	2e-37	auxin efflux carrier family protein | chr1:7290612-7292507 FORWARD	1.60115	0.0273009
A_96_P175004	TA40663_4081	AT4G39230.1	100	3e-33	isoflavone reductase, putative | chr4:18266024-18267604 REVERSE	1.59984	0.00331868
A_96_P084054	TC196018	AT5G37540.1	284	5e-77	aspartyl protease family protein | chr5:14912862-14914190 FORWARD	1.59945	< 0.001
A_96_P004561	BG630745	no hits found				1.59813	0.0247897
A_96_P012126	cevi34 X94945	AT3G22400.1	367	1e-102	LOX5 | LOX5; electron carrier/ iron ion binding / lipoxygenase/ metal ion binding / oxidoreductase, acting on single donors with incorporation of molecular oxygen, incorporation of two atoms of oxygen | chr3:7927011-7931167 FORWARD	1.59358	0.00740867
A_96_P055571	AI486940	AT3G13980.1	48.1	5e-06	unknown protein | chr3:4619189-4620262 REVERSE	1.59209	0.0372229
A_96_P220704	AK319297	AT3G53180.1	1066	0	catalytic/ glutamate-ammonia ligase | chr3:19707068-19711188 FORWARD	1.58816	0.0153
A_96_P202479	GO375493	AT5G65980.1	332	3e-95	auxin efflux carrier family protein | chr5:26392444-26394232 FORWARD	1.5877	0.0247916
A_96_P034871	GO375493	AT5G65980.1	332	3e-95	auxin efflux carrier family protein | chr5:26392444-26394232 FORWARD	1.58762	0.0264991
A_96_P125322	TA56351_4081	no hits found				1.58736	0.0143981
A_96_P017031	BT013161	AT1G08470.1	309	3e-84	strictosidine synthase family protein | chr1:2682262-2683977 REVERSE	1.58506	0.0358171
