# Supplementary material for: Expression profiling of tomato pre-abscission pedicels provides insights into abscission zone properties including competence to respond to abscission signals
Source: BMC Plant Biol. 2013 Mar 9;13:40. doi: 10.1186/1471-2229-13-40 (PMC3600680; doi:10.1186/1471-2229-13-40)
Supplement: Additional file 11 — Sequences of primers used in this study. [file 1471-2229-13-40-S11.xlsx]

## Sheet: Additional file 11
Additional file 11 Sequences of primers used in this study
Gene name (Tomato gene ID)	Primer name	Oligo sequence (5'→3')	Description
Bl, AF426174	AF426174-F	GGTAATTGGATTGCACTTCCTCA	Real-time PCR
(Solyc11g069030)	AF426174-R	TGCGCCGCTATAATTGACC
GOB, FJ435163	FJ435163-F2	AACAAATGTGAACCTTGGGAAC	Real-time PCR
(Solyc07g062840)	FJ435163-R	CGATCACGTAGACTGAAGAAATACC
LeWUS, AJ538329	AJ538329-F2	GGTTATGGAACTTTGGCTATGGAG	Real-time PCR
(Solyc02g083950)	AJ538329-R	GAAAAGGGTAAGTTGCTGGAGAAG
Ls, AF098674	AF098674-F2	CCATCTCGTCTTGGCGTTG	Real-time PCR
(Solyc07g066250)	AF098674-R	TCACTCCACGCGTTTTCTTC
Cel5, AF077339	AF077339-F	GGGATGACAAGAGACCTGGAA	Real-time PCR
(Solyc08g083210)	AF077339-R	GCCTGGAATCAATGAGCAGA
TAPG4, U70481	U70481-F	GTGCTAGTCTTTGGGCTTGC	Real-time PCR
(Solyc12g096750)	U70481-R	TCATCGCGTTATGACAACCA
Bl, AF426174	Blind1-IS-F	CGGAATTCGCTCCATGTTGTGATAAAGC	Probe synthesis for in situ hybridization
(Solyc11g069030)	Blind1-IS-R	CCAAGCTTTCTTGAGCTTCGTGTTCC	The underlined bases indicate the restriction enzyme sites added for cloning purposes.
GOB, FJ435163	GOB1-IS-F	CGGAATTCGTGATCCGCATTTACCACCG	Probe synthesis for in situ hybridization
(Solyc07g062840)	GOB1-IS-R	CCAAGCTTGATAACCCACTCGTCCTTCG	The underlined bases indicate the restriction enzyme sites added for cloning purposes.
LeWUS, AJ538329	LeWUS-IS2-F	CGGAATTCACTTTGGCTATGGAGAAGAG	Probe synthesis for in situ hybridization
(Solyc02g083950)	LeWUS-IS2-R	CCAAGCTTAGAGTAAGTTCAAGAGCAGC	The underlined bases indicate the restriction enzyme sites added for cloning purposes.
Ls, AF098674	Ls2-IS-F	CGGAATTCACTACTCCCTGATGAAACC	Probe synthesis for in situ hybridization
(Solyc07g066250)	Ls2-IS-R	GAGGATCCTCAACGCCAAGACGAGATG	The underlined bases indicate the restriction enzyme sites added for cloning purposes.
TAPG4, U70481	TAPG4F1	GGGGATCCTTCCAACTTCCCCTTTAGCA	Probe synthesis for in situ hybridization
(Solyc12g096750)	TAPG4R1	CCAAGCTTAGTGCCGTAGTTCCTTTAG	The underlined bases indicate the restriction enzyme sites added for cloning purposes.
AK330067	AK330067-F	GGATCTTTCCTGCCACCAC	RT-PCR for validation of the microarray data
(Solyc01g080960)	AK330067-R	TTCACCTCCTCCACTTTCCA
OVATE, AK247861	AK247861-F	ATGCCAACACCAAGAGGAGA	RT-PCR for validation of the microarray data
(Solyc02g085500)	AK247861-R	CGATAACCTTGCCGGTAGC
ADC1, AK319876	AK319876-F	TTCAGCTGCTGCATTTCCAC	RT-PCR for validation of the microarray data
(Solyc10g054440)	AK319876-R	TTCCAAGCCCACCACCA
SAND, SGN-U316474	SAND-F	TTGCTTGGAGGAACAGACG	Control
(Solyc03g115810)	SAND-R	GCAAACAGAACCCCTGAATC
SlERF52, AK327476	AK327476-F	CCATGTCTCGACCACAACAA	RT-PCR for validation of the microarray data
(Solyc03g117130)	AK327476-R	CATAGGTTCCCAGCCATATCC
BI208492	BI208492-F	GGCTGTGACATTGCAAGCAG	RT-PCR for validation of the microarray data
(Solyc01g091400)	BI208492-R	CCCAGAAGTACACACCGATGA
DB697130	DB697130-F	CTTGCTGATGCGTTCTTGG	RT-PCR for validation of the microarray data
(Solyc10g084950)	DB697130-R	GGTCATTGTCGCAAGGTTTC
AK325708	AK325708-F	TTGTATGAGGCGACCACCA	RT-PCR for validation of the microarray data
(Solyc12g013820)	AK325708-R	CTACCCACACGAGCACCTTC
AK328818	AK328818-F	TGTTTTCCTCGCTGCCTTC	RT-PCR for validation of the microarray data
(Solyc03g070380)	AK328818-R	TGTGAGTGGCTCTTCAGGTG
BI928574	BI928574-F	TTTGCTTCTGCTGCTTCTGG	RT-PCR for validation of the microarray data
(Solyc10g085740)	BI928574-R	CTTTCGCTTGCCATTCTCTG
BI204004	BI204004-F	GGCTCTCCAACAACAACAACA	RT-PCR for validation of the microarray data
(Solyc09g091400)	BI204004-R	AGCAATGATGAAGCAGAGAAGC
TM29, BG734619	TM29-F	GGTCCACCAGGACACAAATG	RT-PCR for validation of the microarray data
(Solyc02g089200)	TM29-R	TCATTCACAGCATCCAACCA
BI203609	BI203609-F	GATGAAGCAGGAAGCAGCAC	RT-PCR for validation of the microarray data
(Solyc01g093960)	BI203609-R	GCCATGTTCCTTGACCCTGA
AK328263	AK328263-F	TTCTTGCGGTTAGCGTTCC	RT-PCR for validation of the microarray data
(Solyc06g073920)	AK328263-R	TGGTTTGTTTGTTGCCATCC
SlMBP21, TA53678_4081	TA53678_4081-F	AGCAAATGCTGGAAGAAGCAA	RT-PCR for validation of the microarray data
(Solyc12g038510)	TA53678_4081-R	CAGTTGTTGCTGCATTAACCTCA
TAP3, DQ674532	DQ674532-F	AAATGCAAGAGCAGCTAAGGA	RT-PCR for validation of the microarray data
(Solyc04g081000)	DQ674532-R	CATTTAGGCTTTCTCCCATCC
BP875651	BP875651-F	TCAGAGAAAATGGGGCTGAG	RT-PCR for validation of the microarray data
(Solyc02g064690)	BP875651-R	AAAACGGGTTGCACCAGAA
TDR5, AY294330	AY294330-F	CAGGGCGATGGCTTCTTTC	RT-PCR for validation of the microarray data
(Solyc05g015750)	AY294330-R	GGCCCTGCTCCTCCTACTG
AI782101	AI782101-F	AATTGGGCACACTTCCCTCA	RT-PCR for validation of the microarray data
(Solyc12g009580)	AI782101-R	TTTTGGCAATGCAGCTCTATG
SlMBP14, BF098196	BF098196-F	GGGGTTATTATCCACTTCAAGA	RT-PCR for validation of the microarray data
(Solyc12g056460)	BF098196-R	CCCCTCACCATTTTCTTCTTC
SlERF1, AY077626	AY077626-F	CAGAGACATTGGGGTTCTTGG	RT-PCR for validation of the microarray data
(Solyc06g065820)	AY077626-R	GTCCTTGTGGTGAGGTTTTGG
LOXA, U09026	U09026-F	TCCCTGATCAAGCCCTTCC	RT-PCR for validation of the microarray data
(Solyc08g014000)	U09026-R	AGCCATCAACAGCGTATGGA
